# Supplementary material for: The Mitogenome Relationships and Phylogeography of Barn Swallows (Hirundo rustica)
Source: Mol Biol Evol. 2022 May 25;39(6):msac113. doi: 10.1093/molbev/msac113 (PMC9174979; doi:10.1093/molbev/msac113)
Supplement: msac113_Supplementary_Data [file msac113_supplementary_data.zip]

Archive with 3 entries (3 files):
- Lombardo_et_al._2022_SupplementaryMaterial_May19_2022.pdf
- Supplementary_Figure_S5.xlsx
- Supplementary_Table_S1.xlsx
