# Supplementary material for: The Mitogenome Relationships and Phylogeography of Barn Swallows (Hirundo rustica)
Source: Mol Biol Evol. 2022 May 25;39(6):msac113. doi: 10.1093/molbev/msac113 (PMC9174979; doi:10.1093/molbev/msac113)
Supplement: msac113_Supplementary_Data [file msac113_supplementary_data.zip › Supplementary_Figure_S5.xlsx]

## Sheet: tree
		H. r. rustica
		H. r. transitiva
																																												11238
		H. r. gutturalis
																																												A1a1a1a
		H. r. erythrogaster
																															16273
																															A1a1a1a1
														13655													3273				6171				10069			11256		379C		2605		10147		5814		1769T
																											6411								11934			12750		1558		2627		11523		7008		3454
														A1a1a1a1a													11274				A1a1a1a1c				13104			13608		3415		7298		16317		7245		4816
																											11859													8309		8123				13179		10387
																																			A1a1a1a1d			Reference		9374		10792		Hrr_UA02				13188
				5142A									10211								10953			4015			A1a1a1a1b			5778		4786								10045		10945		(23)		Hrr_089
																								10372						5883		8963						Hrr_004		10629		13802				(24)		Hrt_IL41
				A1a1a1a1a1									A1a1a1a1a2								A1a1a1a1a3			12652						10388		9595		16114		6129		(20)		11829		14024						(25)
																										12609		3484		10467		10497				8159T				13832
																								Hrr_DK26		14674		5457		13266		14105		Hrr_AL27		10359C				16355		Hrr_DK11
			14075G			4003			13173			1088		3814		10042		6036		4642		7919		(13)				7298T		13635		16244		(18)		11260						(22)
						7915A						8526G		9014		14339		7939		9797						Hrr_PL13		10536		18131						11323				Hrr_AL30
			A1a1a1a1a1a			9714			A1a1a1a1a2a			13191		9627		16178		9264		10039		Hrr_240				(14)		11428				Hrr_060								(21)
						10174								9784				11978		10129		Hrr_M09								Hrr_DK08		(17)				Hrr_133
												Hrr_DK02		10390T		Hrr_DK29				11845		(11)						Hrr_241		(16)						(19)
		14342		12759		Hrr_046		5082		5664		(6)				(8)		Hrr_PL14		12879		(12)						(15)
				14657		(3)		13254		8942				Hrr_097				Note:het(R)9264
		Hrr_002						14633		14010				(7)				(9)		Hrr_PL31
		(1)		Hrr_014																(10)
				(2)				Hrr_AL04		Hrr_229
								(4)		(5)
[truncated: 55 more columns]
