# Supplementary material for: The Mitogenome Relationships and Phylogeography of Barn Swallows (Hirundo rustica)
Source: Mol Biol Evol. 2022 May 25;39(6):msac113. doi: 10.1093/molbev/msac113 (PMC9174979; doi:10.1093/molbev/msac113)
Supplement: msac113_Supplementary_Data [file msac113_supplementary_data.zip › Supplementary_Table_S1.xlsx]

## Sheet: Sheet1
Supplementary Table 1. Barn swallow samples analysed for mtDNA variation
Sample ID	ID number used in the phylogeny	GenBank accession number	Geographical origin	Depth of coverage	Haplogroup	Mutations in the coding region (nps 1-14859, 16068-16740, 18075-18143) relative to HrrRS, mitogenome #20	Mutations in the control region (nps 14860-16067, 16741-18074) relative to HrrRS, mitogenome #20	Heteroplasmies
Hrr_002	1	OK539071	IT, Borgonovo VT (PC)	447	A1a1a1a1a1a	5142A, 11256, 12750, 13608, 13655, 14075G, 14342	14898.1T, 15082, 16061C, 16987	.
Hrr_014	2	OK539082	IT, Morbegno (SO)	86	A1a1a1a1a1a	5142A, 11256, 12750, 12759, 13608, 13655, 14075G, 14657	15082, 16061C, 16987	.
Hrr_046	3	OK539114	IT, Carpignano Sesia (NO)	372	A1a1a1a1a1	4003, 5142A, 7915A, 9714, 10174, 11256, 12750, 13608, 13655	14898.1T, 15082, 16061C, 16987	.
Hrr_AL04	4	OK539360	DZ, Annaba	21.7	A1a1a1a1a2a	5082, 12750, 13173, 13254, 13608, 13655, 14633	15082, 15661, 16061C, 16987, 17566, 17826	.
Hrr_229	5	OK539215	IT, Leno (BS)	319.4	A1a1a1a1a2a	5664, 8942, 10211, 11256, 12750, 13173, 13608, 13655, 14010,	14885, 14898.1T, 15082, 15661, 16061C, 16806, 16987, 17566	.
Hrr_DK02	6	OK539249	DK, Kraghede	635.9	A1a1a1a1a2	1088, 8526G, 10211, 11256, 12750, 13191, 13608, 13655	14898.1T, 15082, 15170, 15661, 16061C, 16987, 17075, 17566	.
Hrr_097	7	OK539165	IT, San Bovio (MI)	803.5	A1a1a1a1a2	3814, 9014, 9627, 9784, 10211, 10390T, 11256, 12750, 13608, 13655	15082, 15661, 16061C, 16987, 17566	.
Hrr_DK29	8	OK539275	DK, Kraghede	136.2	A1a1a1a1a2	10042, 10211, 11256, 12750, 13608, 13655, 14339, 16178	14898.1T, 15082, 15661, 16061C, 16987, 17566	.
Hrr_PL14	9	OK539334	PL, Kępa Kiełpińska	138.9	A1a1a1a1a2	6036, 7939, 10211, 11256, 11978, 12750, 13608, 13655	14898.1T, 15082, 15661, 16061C, 16987, 17566	9264R
Hrr_PL31	10	OK539351	PL, Kępa Kiełpińska	71.9	A1a1a1a1a3	4642, 9797, 10039, 10129, 10953, 11256, 11845, 12750, 12879, 13608, 13655	15082, 16061C, 16987	.
Hrr_240	11	OK539225	IT, Leno (BS)	276.2	A1a1a1a1a3	7919, 10953, 11256, 12750, 13608, 13655	14900, 15082, 16061C, 16987	.
Hrr_M09	12	OK539318	IT, Matera	116.7	A1a1a1a1a3	7919, 10953, 11256, 12750, 13608, 13655	15082, 16061C, 16987	14900Y
Hrr_DK26	13	OK539272	DK, Kraghede	210.1	A1a1a1a1a	4015, 10372, 11256, 12652, 12750, 13608, 13655	15082, 16061C, 16987	.
Hrr_PL13	14	OK539333	PL, Kępa Kiełpińska	160.2	A1a1a1a1b	3273, 6411, 11256, 11274, 11859, 12609, 12750, 13608, 14674	15082, 16061C, 16816.1T, 14898.1T, 16987	.
Hrr_241	15	OK539226	IT, Leno (BS)	366.6	A1a1a1a1b	3273, 3484, 5457, 6411, 7298T, 10536, 11256, 11274, 11428, 11859, 12750, 13608	14898.1T, 15082, 16061C, 16779d, 16987	.
Hrr_DK08	16	OK539255	DK, Kraghede	113.1	A1a1a1a1c	5778, 5883, 6171, 10388, 10467, 11256, 11687.1A, 12750, 13266, 13608, 13635	15082, 16061C, 16987, 18131	.
Hrr_060	17	OK539128	IT, Carpignano Sesia (NO)	116	A1a1a1a1c	4786, 6171, 8963, 9595, 10497, 11256, 12750, 13608, 14105, 16244	14898.1T, 14898.1T, 15082, 16061C, 16987, 17566	.
Hrr_AL27	18	OK539383	DZ, Annaba	102.1	A1a1a1a1d	10069, 11256, 11934, 12750, 13104, 13608, 16114	15080, 15082, 15696, 16056.1T, 16061C, 16985, 16987, 17601	.
Hrr_133	19	OK539201	IT, Bertonico (LO)	338	A1a1a1a1d	6129, 8159T, 10069, 10359C, 11256, 11260, 11323, 11934, 12750, 13104, 13608,	15082, 16061C, 16987	.
Hrr_004	20	MZ905359	IT, Casalnoceto (AL)	368.8	A1a1a1a1	HrrRS	HrrRS	.
Hrr_AL30	21	OK539386	DZ, Annaba	132.6	A1a1a1a1	379C, 1558, 3415, 8309, 9374, 10045, 10629, 11256, 11829, 12750, 13608, 13832, 16355	14898.1T, 15082, 15388, 16061C, 16987	17293R
Hrr_DK11	22	OK539258	DK, Kraghede	103.4	A1a1a1a1	2605, 2627, 7298, 8123, 10792, 10945, 11256, 12750, 13608, 13802, 14024,	15082, 16061C, 16987	.
Hrr_UA02	23	OK539390	UA, Voronkov	368.7	A1a1a1a1	10147, 11256, 11523, 12750, 13608, 16317	15082, 16061C, 16806d, 16987	.
Hrr_089	24	OK539157	IT, Bertonico (LO)	551.6	A1a1a1a1	5814, 7008, 7245, 11256, 12750, 13179, 13608,	15082, 16061C, 16987	.
Hrt_IL41	25	OK539449	IL, Sharon Coast, Shefayim	1169	A1a1a1a1	1769T, 3454, 4816, 10387, 11256, 12750, 13188, 13608	15082, 16061C, 16764, 16987	.
Hrt_IL33	26	OK539441	IL, Sharon Coast, Shefayim	495.5	A1a1a1a2a1	4111, 4585, 4750, 6276, 11256, 12750, 13608, 14010, 14648A, 16224, 16273, 16415, 16425	15082, 15896, 16061C, 16987, 17801	15167R, 17072R
Hrr_DK03	27	OK539250	DK, Kraghede	819.7	A1a1a1a2a1	4111, 4585, 10845, 11256, 12750, 13608, 14648A, 16224, 16273, 16425	14898.1T, 15082, 16061C, 16987	.
Hrr_DK19	28	OK539265	DK, Kraghede	113.2	A1a1a1a2a1	4111, 4585, 10845, 11256, 12750, 13608, 14648A, 16224, 16273, 16425	14898.1T, 15082, 16061C, 16987	11646Y
Hrr_CH02	29	OK539229	CH, Magadino	92.5	A1a1a1a2a1	4111, 4585, 10646, 11256, 12750, 13608, 14648A, 16224, 16273, 16425	15082, 16061C, 16806, 16987	.
Hrr_020	30	OK539088	IT, Morbegno (SO)	141	A1a1a1a2a1	4111, 4585, 6144, 11256, 12750, 13219, 13608, 14093, 14648A, 16224, 16273, 16425	15027, 15082, 16061C, 16932, 16987	.
Hrr_PL22	31	OK539342	PL, Kępa Kiełpińska	64.6	A1a1a1a2a	4111, 10434, 11256, 12750, 13608, 14648A, 16142, 16224, 16273, 16425	14898.1T, 15082, 16061C, 16987	.
Hrr_DK15	32	OK539261	DK, Kraghede	59.2	A1a1a1a2b	4111, 4336G, 5649, 8597, 9841, 10819, 11256, 12612, 12750, 13005, 13608, 14024, 16224, 16273	15082, 15670, 15674, 16061C, 16987, 17575, 17579	.
Hrr_UA06	33	OK539394	UA, Voronkov	434.7	A1a1a1a2b	4111, 4336G, 4477, 5649, 7991, 8597, 10819, 11199, 11256, 12612, 12750, 13005, 13608, 14024, 16224, 16273	14898.1T, 15082, 15670, 15674, 16061C, 16987, 17575, 17579	.
Hrr_M01	34	OK539310	IT, Matera	252	A1a1a1	2168.1C, 5544, 7038, 10048, 11223, 11238, 11256, 12750, 13311, 13608, 14520, 14729, 16273	14898.1T, 15082, 15238, 16058.1T, 16061C, 16774, 16987, 17143	.
Hrr_003	35	OK539072	IT, Alta Valle del Tevere (PG)	441	A1a1a2a1	2929T, 3034, 3094, 3574C, 3631, 3983, 8339, 11238, 11256, 12750, 12866, 13608, 16220, 16273, 16614	14869, 14895.1T, 15082, 16061C, 16743.1T, 16987	.
Hrr_038	36	OK539106	IT, Castiraga vidardo (LO)	162	A1a1a2a1	2929T, 3574C, 3631, 5889, 8339, 11238, 11256, 12750, 13608, 16220, 16273, 16614	14869, 15082, 16061C, 16987, 18057	.
Hrr_009	37	OK539077	IT, Morbegno (SO)	278	A1a1a2a1	2929T, 3034, 3094, 3574C, 3631, 8339, 9329, 11238, 11256, 12750, 13608, 16220, 16273, 16614	14869, 15082, 16061C, 16987	13820Y
Hrr_070	38	OK539138	IT, San Bovio (MI)	407.3	A1a1a2a	2929, 3034, 3094, 3574C, 3631, 8339, 11238, 11256, 11844, 12750, 13608, 14222, 16273, 16614	14869, 14898.1T, 14941, 14988, 15082, 15261, 16061C, 16743.1T, 16846, 16893, 16987, 17166	.
Hrr_049	39	OK539117	IT, Carpignano Sesia (NO)	857	A1a1a2b1	3094, 3274, 3631, 4369, 7604, 8339, 11238, 11256, 12750, 13608, 16273, 16614	14898.1T, 15082, 15696, 15777, 16061C, 16987, 17601, 17682	.
Hrr_131	40	OK539199	IT, Bertonico (LO)	202.2	A1a1a2b1	3094, 3274, 3631, 4369, 5529, 7604, 8339, 10515, 11238, 11256, 12750, 13608, 13862, 13958, 16273, 16614	15082, 15290, 15696, 15777, 16061C, 16743.1T, 16805, 16806, 16817d, 16987, 17195, 17601, 17682	.
Hrr_022	41	OK539090	IT, Morbegno (SO)	302	A1a1a2b	3094, 3274, 3631, 8339, 11238, 11256, 12750, 13608, 16273, 16614	14898.1T, 15021, 15082, 15324, 16061, 16926, 16987, 17229	.
Hrt_IL07	42	OK539415	IL, Sharon Coast, Shefayim	782.5	A1a1a2b	3094, 3274, 3631, 3814, 7038, 8339, 11238, 11256, 12750, 13227, 13608, 14547, 16273, 16614	14898.1T, 15082, 16061C, 16743.1T, 16987	.
Hrr_CH18	43	OK539245	CH, Magadino	83	A1a1a2b	3094, 3274, 3631, 3844, 4888, 8339, 10123, 11238, 11256, 12750, 13608, 14426, 16273, 16614	14894, 14898.1T, 15082, 16061C, 16987	.
Hrr_135	44	OK539203	IT, Bertonico (LO)	343.9	A1a1a2b	3094, 3274, 3631, 8339, 11238, 11256, 12424, 12750, 13608, 16273, 16526, 16614	15082, 16061C, 16743.1T, 16987	.
Hrr_ES32	45	OK539293	ES, La Calera, Seville	167	A1a1a2c	2908, 3094, 3631, 8339, 8729, 8774, 11238, 11256, 12750, 12948, 13608, 16273, 16614	14898.1T, 15082, 16061C, 16743.1T, 16987	3004R
Hrr_ES50	46	OK539307	ES, Las Coladas, Seville	154	A1a1a2c	2908, 3094, 3631, 8339, 8729, 8774, 10015, 11238, 11256, 12750, 13608, 16273, 16614	15082, 16061C, 16743.1T, 16987	.
Hrr_ES49	47	OK539306	ES, Las Coladas, Seville	166.5	A1a1a2c	2908, 3094, 3631, 8339, 8729, 8774, 11238, 11256, 12750, 13608, 16273, 16614	15082, 16061C, 16744.1T, 16824d, 16825d, 16987	14898.1T, 16806Y
Hrr_PL11	48	OK539331	PL, Kępa Kiełpińska	141.8	A1a1a3a1	3025, 3094, 4450, 9841, 10045, 10878, 11238, 11256, 12750, 13608, 16273, 16323, 16623	14898.1T, 15082, 15696, 16061C, 16743, 16987, 17601	17590Y
Hrr_083	49	OK539151	IT, Bertonico (LO)	569.3	A1a1a3a1	3025, 3094, 4450, 5081, 9841, 10045, 10878, 11238, 11256, 12750, 13608, 16273, 16623	15082, 15696, 16061C, 16743.1T, 16805, 16987, 17601	.
Hrt_IL24	50	OK539432	IL, Sharon Coast, Shefayim	500.7	A1a1a3a	3025, 3094, 4439, 8547, 9841, 10045, 10878, 11238, 11256, 12750, 13531, 13608, 16273	14898.1T, 15037, 15082, 15696, 16061C, 16743.1T, 16942, 16987, 17601	.
Hrt_IL08	51	OK539416	IL, Sharon Coast, Shefayim	147	A1a1a3a	3025, 3094, 4439, 8547, 9841, 10045, 10878, 11238, 11256, 12750, 13531, 13608, 16273	14898.1T, 15037, 15082, 15696, 16061C, 16743.1T, 16942, 16987, 17601	.
Hrt_IL47	52	OK539455	IL, Sharon Coast, Shefayim	834.7	A1a1a3a	3025, 3094, 4439, 8547, 9841, 10045, 10878, 11238, 11256, 12750, 13531, 13608, 16273	15037, 15082, 15696, 16061C, 16743.1T, 16942, 16987, 17601	.
Hrr_126	53	OK539194	IT, Bertonico (LO)	324.4	A1a1a3	3094, 5856, 9278, 9841, 10045, 10287, 11238, 11256, 12103, 12750, 12936, 13608, 16273	14898.1T, 14988, 15082, 16061C, 16743.1T, 16893, 16987	.
Hrr_105	54	OK539173	IT, San Bovio (MI)	708.4	A1a1a	2183d, 3094, 6651, 8297, 9356, 10293, 10953, 11238, 11256, 11277, 11738, 12267, 12750, 13219, 13263, 13608, 16273, 16284	15051, 15082, 15238, 16043, 16061C, 16806, 16956, 16987, 17143	.
Hrr_109	55	OK539177	IT, San Bovio (MI)	684.1	A1a1a	2183d, 3094, 6651, 8297, 9356, 10293, 10953, 11238, 11256, 11277, 11738, 12267, 12750, 13219, 13263, 13608, 16273, 16284, 16851	15051, 15082, 15238, 16043, 16061C, 16956, 16987, 17143	.
Hrr_066	56	OK539134	IT, San Bovio (MI)	535.7	A1a1b1a1	3094, 3361, 3565, 4409, 6744, 7424, 9696, 10500, 11238, 11256, 12750, 13356, 13608, 13859, 14210, 16273	14871, 15082, 15140, 15264.1C, 16045, 16061C, 16987, 17045, 17169.1C	.
Hrr_016	57	OK539084	IT, Morbegno (SO)	675	A1a1b1a1	1437C, 3094, 3361, 5457, 6744, 9696, 10500, 11238, 11256, 12750, 13608, 14210, 16273	14871, 14898.1T, 15082, 15140, 15264.1C, 16045, 16061C, 16825.1C, 16987, 17045, 17169.1C	.
Hrr_S01	58	OK539356	IT, Cameri (NO)	1295	A1a1b1a1	3094, 3361, 4558, 6744, 8027, 9035A, 9696, 10500, 11238, 11256, 12324, 12750, 13608, 14210, 16273	14871, 15082, 15140, 15264.1C, 16045, 16061C, 16987, 17045, 17169.1C	.
Hrt_IL18	59	OK539426	IL, Sharon Coast, Shefayim	912.4	A1a1b1a	3094, 6744, 9696, 10500, 11238, 11256, 11343, 12750, 13608, 14210, 14561, 16273, 16392	14871, 14965, 15082, 15264.1C, 15777, 16045, 16061C, 16987, 17169.1C, 17682	.
Hrt_IL30	60	OK539438	IL, Sharon Coast, Shefayim	1010.5	A1a1b1a	3094, 6744, 9696, 10500, 11238, 11256, 11343, 12750, 13608, 14210, 14561, 16273, 16392	14871, 14898.1T, 14965, 15082, 15264.1C, 15777, 16045, 16061C, 16987, 17169.1C, 17682,	.
Hrr_CH04	61	OK539231	CH, Magadino	250	A1a1b1a	3094, 6744, 9696, 10500, 11238, 11256, 11991, 12750, 13608, 13635, 14210, 16273	14871, 14898.1T, 15082, 15140, 16045, 16061C, 16987, 17045	9278Y
Hrr_120	62	OK539188	IT, Bertonico (LO)	538.9	A1a1b1a	3094, 5649, 6744, 8043G, 9696, 10500, 11238, 11256, 12750, 13608, 14210, 16273	14871, 14898.1T, 15082, 15264.1C, 16045, 16061C, 16987, 17169.1C	15140R, 17045R
Hrt_IL06	63	OK539414	IL, Sharon Coast, Shefayim	300	A1a1b1a	3094, 6744, 9696, 10500, 11238, 11256, 12750, 13359, 13608, 14210, 16273	15082, 15264.1C, 16045, 16061C, 16987, 17169.1C	.
Hrr_ES14	64	OK539279	ES, Asesera	110.7	A1a1b1b1	2776, 3094, 4288, 4953, 6744, 8339, 10500, 11238, 11256, 12750, 13536T, 13608, 14210, 14420, 16212, 16273	14898d, 15082, 15170, 15264.1C, 16045, 16061C, 16987, 17075, 17169.1C	.
Hrr_092	65	OK539160	IT, Bertonico (LO)	458.2	A1a1b1b1	2179, 2776, 3094, 4288, 6744, 9505, 10500, 11238, 11256, 12750, 13536T, 13608, 14210, 14420, 16212, 16273	15082, 15199, 15264.1C, 16045, 16061C, 16987, 17104, 17169.1C	.
Hrt_IL02	66	OK539410	IL, Sharon Coast, Shefayim	463	A1a1b1b1	2776, 3094, 4288, 5892, 6210, 6744, 10500, 11238, 11256, 12750, 13168, 13536T, 13608, 14210, 14420, 16212, 16224, 16273, 16380	14898, 15082, 15193, 15264.1C, 16045, 16061C, 16987, 17098, 17169.1C	.
Hrr_071	67	OK539139	IT, San Bovio (MI)	579.9	A1a1b1b1	2776, 3094, 4288, 6744, 8750, 10401, 10500, 11238, 11256, 11991, 12750, 13536T, 13608, 14147, 14210, 14420, 16212, 16273	15082, 15264.1C, 15760, 16045, 16061C, 16987, 17169.1C, 17665	.
Hrr_CH06	68	OK539233	CH, Magadino	106	A1a1b1b2	2179, 2776, 3094, 4288, 6651, 6744, 8108, 9627, 10500, 11238, 11256, 11692A, 12750, 13536T, 13608, 14210, 14420, 14696, 14843, 16273	14898d, 15082, 15193, 16045, 16061C, 16987, 17098	.
Hrr_227	69	OK539213	IT, Leno (BS)	379.5	A1a1b1b2	2776, 3094, 4288, 6744, 9627, 10500, 11238, 11256, 12750, 13453, 13536T, 13560, 13608, 14210, 14420, 14696, 14843, 16273	14898, 15082, 15193, 15264.1C, 16045, 16061C, 16987, 17098, 17169.1C,	.
Hrr_044	70	OK539112	IT, Carpignano Sesia (NO)	259	A1a1b1b	2776, 3094, 4288, 6744, 7421, 8355, 8805, 10500, 11238, 11256, 12750, 13536, 13608, 14048, 14210, 14420, 16132, 16273	15082, 15777, 16045, 16061, 16987, 17169.1C, 17682	.
Hrr_042	71	OK539110	IT, Castiraga vidardo (LO)	98	A1a1b1b	2776, 3094, 4288, 6744, 7421, 8355, 8805, 10500, 11238, 11256, 12750, 13536T, 13608, 14048, 14210, 14420, 16132, 16273	15082, 15777, 16987, 17169.1C	8520Y
Hrr_039	72	OK539107	IT, Castiraga vidardo (LO)	306	A1a1b1b	2776, 3094, 4288, 5865, 6744, 10500, 11238, 11256, 11325, 11829, 12750, 13122, 13536T, 13608, 14210, 14420, 16273	14898d15082, 15264.1C, 16045, 16061C, 16987, 17169.1C	.
Hrr_065	73	OK539133	IT, San Bovio (MI)	428.8	A1a1b1c1a1	378, 3094, 3685, 4986, 6744, 9080, 9741, 10147, 10455, 10500, 10602, 11238, 11256, 12750, 13608, 14210, 16242, 16273, 16542	14786, 15082, 15264.1C, 16045, 16061C, 16987, 17169.1C	.
Hrr_M05	74	OK539314	IT, Matera	267	A1a1b1c1a1	378, 3094, 3685, 6438, 6744, 9080, 9426, 10147, 10500, 11238, 11256, 12750, 13401, 13608, 14210, 14786, 16273	15082, 15264.1C, 16045, 16061C, 16987, 17169.1C	.
Hrr_ES23	75	OK539287	ES, Asesera	135.8	A1a1b1c1a2a	378, 2989, 3094, 3685, 6744, 10147, 10500, 11238, 11256, 11899, 12507, 12750, 13608, 14210, 16273	14786, 15082, 15178, 15264.1C, 16045, 16061C, 16987, 17083, 17169.1C	10720R
Hrr_ES48	76	OK539305	ES, Las Coladas, Seville	102.6	A1a1b1c1a2a	378, 2989, 3094, 3685, 6744, 10147, 10500, 11238, 11256, 11899, 12507, 12750, 13219, 13608, 14210, 14786, 16273	14898.1T, 15082, 15178, 15264.1C, 16045, 16061C, 16987, 17083, 17169.1C	.
Hrr_222	77	OK539208	IT, Corticelle del Pieve (BS)	347	A1a1b1c1a2	378, 1557, 3094, 3685, 6744, 10147, 10500, 11238, 11256, 12507, 12750, 13608, 14210, 16273	14786, 14898.1T, 15082, 15263,1C, 16045, 16061C, 16816, 16987, 17169.1C	.
Hrr_ES46	78	OK539303	ES, Las Coladas, Seville	134.9	A1a1b1c1b	378, 380, 3094, 3319, 5416, 6744, 10500, 11238, 11256, 12750, 13105, 13608, 14210, 14714, 14786, 16273	15082, 15264.1C, 15280, 16045, 16061C, 16987, 17169.1C, 17185	.
Hrr_M11	79	OK539320	IT, Matera	111	A1a1b1c1b	378, 1122, 3094, 4984, 5416, 6744, 7526, 8252, 9841, 10067, 10500, 11238, 11256, 11892, 12750, 13608, 14210, 14786, 16273, 16335	14898d, 15082, 15264.1C, 16045, 16061C, 16987, 17169.1C	.
Hrr_AL23	80	OK539379	DZ, Annaba	96.1	A1a1b1c1c	378, 3094, 6744, 7505, 9843, 10420T, 10500, 10582, 11238, 11256, 12750, 13608, 14210, 14361, 14786,	16273, 16518 14898.1T, 15027, 15082, 15264.1T, 16045, 16061C, 16932, 16987, 17169.1T	14040R
Hrr_061	81	OK539129	IT, Carpignano Sesia (NO)	153	A1a1b1c1c	378, 3094, 6744, 10420T, 10500, 11238, 11256, 12750, 13608, 13772, 14210, 14786, 16273	15082, 15264.1C, 16045, 16061C, 16987, 17169.1C	.
Hrt_IL16	82	OK539424	IL, Sharon Coast, Shefayim	249.7	A1a1b1c2	378, 2159.1T, 3094, 3512A, 6744, 7175, 10500, 10548, 10884, 11238, 11256, 11370, 11566, 11877, 11940, 12750, 13608, 14210, 14222, 16273, 18125	14893, 14898.1T, 15082, 15170, 15264.1C, 15661, 16045, 16061C, 16987, 17075, 17169.1C, 17263, 17293, 17566	.
Hrr_099	83	OK539167	IT, San Bovio (MI)	701.3	A1a1b1c2	378, 2163.1T, 3094, 6744, 7008, 7732, 8627, 9549, 10500, 10569, 11238, 11256, 11394, 12750, 13608, 14210, 14222, 14790, 16273	15082, 15170, 15264C, 16045, 16061C, 16987, 17075, 17169.1C	.
Hrr_ES15	84	OK539280	ES, Asesera	25.8	A1a1b1c	378, 1942, 2735, 3094, 6201, 6744, 9218, 9543, 10500, 11238, 11256, 12750, 12936, 13494, 13608, 14204, 14210, 16273	15082, 15264.1C, 16045, 16061C, 16743.1T, 16806, 16817d, 16818d, 16987	.
Hrr_ES20	85	OK539284	ES, Asesera	23.9	A1a1b2a1	3094, 3601, 3994C, 4759, 5336, 7139, 10500, 11238, 11256, 12750, 13608, 14210, 14330	15051, 15082, 16039, 16061C, 16956, 16987, 17169.1C	.
Hrr_ES45	86	OK539302	ES, Las Coladas, Seville	171.8	A1a1b2a1	3094, 3601, 3961, 4039, 5336, 6540, 7139, 10500, 11166, 11238, 11256, 11829, 12180C, 12750, 13608, 14210, 16273	14898.1T, 15082, 15264.1C, 16039, 16061C, 16778, 16824d, 16825d, 16987, 17169.1C	.
Hrr_027	87	OK539095	IT, Castiraga vidardo (LO)	696.7	A1a1b2a	3094, 3232, 3601, 7139, 10500, 11238, 11256, 12171, 12750, 12963, 13608, 14210, 16273	15082, 15170, 15264.1C, 15951, 15973, 16039, 16061C, 16987, 17075, 17169.1C, 17856	.
Hrr_PL01	88	OK539321	PL, Kępa Kiełpińska	584.9	A1a1b2	3094, 3302G, 4378, 5923, 7139, 7250A, 10500, 11238, 11256, 12244, 12750, 13608, 14210, 16273	15082, 15264.1C, 16039, 16061C, 16987, 17169.1C, 17863	.
Hrr_045	89	OK539113	IT, Carpignano Sesia (NO)	208	A1a1b2	3094, 6273, 7139, 7313, 10500, 10551, 11238, 11256, 12750, 13608, 13770, 14210, 16273	14895.1C, 14898.1T, 15082, 16039, 16061, 16987	.
Hrr_ES47	90	OK539304	ES, Las Coladas, Seville	167.9	A1a1b3a	1100, 1953A, 3094, 8183, 10500, 11238, 11256, 12750, 13608, 14110, 14210, 16273, 16304	14898.1T, 15021, 15027, 15082, 15153, 15264.1C, 15661, 16061C, 16806, 16926, 16932, 16987, 17058, 17169.1C, 17566	17293R
Hrr_ES52	91	OK539309	ES, Las Coladas, Seville	107.7	A1a1b3a	1100, 1953A, 3094, 8183, 10500, 11238, 11256, 12750, 13608, 14110, 14210, 16273, 16304	14898.1T, 14898.1T, 15021, 15027, 15082, 15153, 15264.1C, 15661, 16061C, 16806, 16926, 16932, 16987, 17058, 17169.1C, 17566	.
Hrr_076	92	OK539144	IT, San Bovio (MI)	700.3	A1a1b3a	1953A, 3094, 10500, 11238, 11256, 12750, 13608, 14210, 14225, 16273, 16304	14898.1T, 15082, 15264.1C, 15661, 16061C, 16987, 17169.1C, 17566	.
Hrr_067	93	OK539135	IT, San Bovio (MI)	678.6	A1a1b3a	1953A, 3094, 6276, 10500, 10959, 11238, 11256, 12750, 13608, 14210, 16273, 16304	14898.1T, 15021, 15082, 15153, 15264.1C, 15661, 16061C, 16926, 16987, 17058, 17169.1C, 17566	.
Hrr_ES43	94	OK539300	ES, Las Coladas, Seville	94	A1a1b3b	1953A, 3094, 4483, 5706, 6429, 8067, 9221A, 10317, 10500, 11238, 11256, 12750, 13608, 14210, 16244, 16273	15082, 15264.1C, 16061C, 16987, 17169.1C	.
Hrr_ES33	95	OK539294	ES, La Calera, Seville	209.9	A1a1b3b	604, 1953A, 2735, 3094, 4905, 9221A, 10500, 11238, 11256, 11428, 12750, 13608, 14210, 14678, 16273, 16314	14898.1T, 15082, 15264.1C, 15661, 16061C, 16764, 16987, 17169.1C, 17566	.
Hrr_023	96	OK539091	IT, Morbegno (SO)	112	A1a1c1a	3094, 7942, 8030A, 8357A, 8414, 10500, 10792, 10884, 11238, 11256, 11676, 12750, 13608, 16094, 16273	15082, 15365, 16061C, 16776A, 16814.1C, 16987, 17270	.
Hrr_CH07	97	OK539234	CH, Magadino	96	A1a1c1a	3094, 7942, 8030A, 8357A, 8414, 10500, 10792, 10884, 11238, 11256, 11676, 12750, 13608, 14744, 16094, 16273	14898.1T, 15082, 15365, 16061C, 16776A, 16806, 16987, 17270	.
Hrr_026	98	OK539094	IT, Castiraga vidardo (LO)	182	A1a1c1	2929, 3094, 7942, 8030A, 8357A, 8414, 10500, 10792, 11238, 11256, 11676, 12750, 13608, 13694, 16094, 16273	14898.1T, 15082, 15696, 16061C, 16776A, 16806, 16987, 17601	.
Hrr_ES51	99	OK539308	ES, Las Coladas, Seville	147.6	A1a1c2	3094, 5724, 7942, 8030A, 8357A, 9014, 10500, 11238, 11256, 12750, 13323, 13608, 14316, 16094, 16273	14898.1T, 15082, 16061C, 16987	.
Hrr_093	100	OK539161	IT, Bertonico (LO)	618.5	A1a1c2	3094, 5724, 7942, 8030A, 8357A, 9014, 10500, 11238, 11256, 12750, 13608, 16094, 16273	14898.1T, 15082, 16061C, 16987	6390Y
Hrr_AL14	101	OK539370	DZ, Annaba	178	A1a1c	3094, 3991, 7939, 7942, 8030A, 8357A, 10500, 10824, 10953, 11007, 11238, 11256, 11850, 12750, 13608, 16094, 16273	15082, 16061C, 16776A, 16987	.
Hrr_228	102	OK539214	IT, Leno (BS)	354.2	A1a1c	3094, 7535, 7942, 8030A, 8357A, 10129, 10500, 11238, 11256, 12750, 13138, 13608, 14291, 16094, 16273	14898.1T, 15082, 16061C, 16776A, 16987	.
Hrr_112	103	OK539180	IT, San Bovio (MI)	476	A1a1c	1464T, 3094, 3589, 4084, 4336, 4624, 5922, 6438, 7942, 8030A, 8357A, 9156, 10500, 11238, 11256, 12750, 13015, 13608, 13752, 14235, 16094, 16273	14898.1T, 15082, 16061C, 16799.1T, 16987	.
Hrr_242	104	OK539227	IT, Leno (BS)	644.5	A1a1d1a1	2618, 3094, 7385, 9320, 9323, 9549C, 10317, 10500, 10518, 10722, 11238, 11256, 11829, 12750, 13608, 16273, 16365	14898.1T, 15082, 16061C, 16064A, 16987	.
Hrr_ES18	105	OK539282	ES, Asesera	112.7	A1a1d1a1	2618, 3094, 6914, 7385, 8729, 9320, 9323, 9549C, 10317, 10500, 10518, 10722, 11238, 11256, 11829, 12750, 13608, 16273, 16365	14898.1T, 15082, 16061C, 16064A, 16987	.
Hrr_M10	106	OK539319	IT, Matera	93	A1a1d1a	2163.1C, 3094, 7385, 9320, 9323, 9549C, 10317, 10500, 10518, 10722, 10794, 11238, 11256, 11829, 12750, 13608, 16273, 16365	15082, 16061C, 16987	.
Hrr_122	107	OK539190	IT, Bertonico (LO)	618.3	A1a1d1b	2163, 3058, 3094, 7385, 9320, 9549C, 10317, 10500, 10518, 10722, 11238, 11256, 11829, 12750, 13608, 16217, 16273, 16365, 16455	14898.1T, 15082, 15696, 16043, 16061C, 16987, 17601, 17891.1T	.
Hrr_132	108	OK539200	IT, Bertonico (LO)	112.2	A1a1d1b	2163, 3058, 3094, 7385, 9320, 9549C, 10317, 10500, 10518, 10722, 11238, 11256, 11829, 12750, 13608, 16217, 16273, 16365, 16455	14898.1T, 15082, 15696, 16043, 16061C, 16806, 16817d, 16818d, 16987, 17601, 17891.1T	.
Hrr_090	109	OK539158	IT, Bertonico (LO)	749.4	A1a1d1b	3058, 3094, 7385, 8837, 9320, 9549C, 10317, 10500, 10518, 10722, 11238, 11256, 11829, 12750, 13608, 13895, 16273, 16365, 16455	14898.1T, 15082, 15238, 15696, 16043, 16061C, 16987, 17143, 17601	.
Hrt_IL32	110	OK539440	IL, Sharon Coast, Shefayim	890	A1a1d1	3094, 3631, 7385, 9320, 9350, 9549C, 10317, 10500, 10518, 10722, 11238, 11256, 11829, 12750, 13608, 16273, 16365	15082, 15661, 16061C, 16987, 17566	.
Hrr_UA18	111	OK539406	UA, Voronkov	597.1	A1a1d	3094, 5823, 6387, 8093, 8553, 9239, 10500, 10518, 10722, 10782, 11238, 11256, 11829, 12744, 12750, 13608, 14024, 14519, 16273, 16365	14898.1T, 15082, 16061C, 16987	.
Hrr_PL02	112	OK539322	PL, Kępa Kiełpińska	634.8	A1a1e1	3094, 3127, 3730, 4723, 4989, 6402, 6522, 7214, 9014, 10500, 11238, 11256, 12750, 13608, 16273, 16324	15082, 15263, 16061C, 16987, 17169.1C	.
Hrt_IL31	113	OK539439	IL, Sharon Coast, Shefayim	943	A1a1e1	3094, 3358, 4723, 4989, 7214, 9014, 9092A, 10500, 11238, 11256, 12750, 13608, 16273	14898.1T, 15082, 15263, 16061C, 16987, 17169.1C	.
Hrr_238	114	OK539223	IT, Leno (BS)	570.1	A1a1e	3094, 3562, 4989, 5529, 7214, 7520, 7732, 8589, 10449A, 10500, 10665, 11238, 11256, 11566, 12750, 13019, 13608, 13808, 16206, 16273	15082, 15264.1C, 16061C, 16987, 17169.1C	.
Hrt_IL25	115	OK539433	IL, Sharon Coast, Shefayim	728.8	A1a1	3094, 4684, 6369, 6816, 7022, 7053, 8786, 8906, 8981, 9955, 10500, 11238, 11256, 11965, 12658, 12750, 13608, 13655, 14036, 14144, 14711, 16273, 16956	14898.1T, 14898.1T, 15051, 15082, 15264.1C, 16061C, 16987, 17169.1C	.
Hrr_CH05	116	OK539232	CH, Magadino	124	A1a2a1a	3094, 3795, 4412, 4783, 6726, 7514, 8102T, 9943, 10257, 10500, 11238, 11256, 11337, 12609, 12750, 13266, 13287, 13608, 13820, 16723	15082, 15157, 16061C, 16084, 16142, 16273, 16560, 16806, 16987, 17062	.
Hrr_UA12	117	OK539400	UA, Voronkov	425.2	A1a2a1a	3094, 3795, 4412, 4783, 6726, 7514, 8102T, 10257, 10500, 11238, 11256, 12609, 12750, 13608, 13820, 14844, 16077, 16084, 16142, 16273, 16324, 16560	15082, 15264.1C, 16038d, 16039d, 16061C, 16987, 17169.1C	.
Hrr_CH16	118	OK539243	CH, Magadino	176	A1a2a1a	3034, 3094, 3795, 4412, 4783, 6726, 7514, 8102T, 9678, 10257, 10500, 11238, 11256, 12609, 12750, 13224, 13608, 13820, 16084, 16142, 16273, 16560	15082, 15175, 16061C, 16806, 16987, 17080	.
Hrr_125	119	OK539193	IT, Bertonico (LO)	336	A1a2a1a	3034, 3094, 3795, 4412, 4783, 6726, 7514, 8102T, 9678, 10257, 10500, 11238, 11256, 12609, 12750, 13224, 13608, 13820, 16084, 16142, 16273, 16560	14898.1T, 15082, 15175, 15264.1C, 16038d, 16039d, 16061C, 16805, 16806, 16824d, 16825d, 16987, 17080, 17169.1C	.
Hrr_AL26	120	OK539382	DZ, Annaba	164.9	A1a2a1	3094, 3795, 4412, 4430, 6169T, 6726, 7514, 8102T, 9053, 10257, 10500, 10584, 11238, 11256, 11683d, 12609, 12750, 13260, 13608, 13820, 16084, 16142, 16273, 16560	14898.1T, 14927, 15082, 15175, 15264.1C, 16061C, 16832, 16987, 17080, 17169.1C	.
Hrt_IL03	121	OK539411	IL, Sharon Coast, Shefayim	503	A1a2b1a1	380, 1373, 3094, 4412, 5053, 6453, 6762, 7939, 10500, 11238, 11256, 12474, 12609, 12750, 13047A, 13608, 16142, 16273, 16560	15082, 15178, 15264.1C, 15661C, 15951, 16061C, 16987, 17083, 17169.1C, 17566	.
Hrr_119	122	OK539187	IT, Bertonico (LO)	672.4	A1a2b1a1	380, 1373, 3094, 4294, 4412, 5053, 6453, 6762, 8261T, 10500, 11238, 11256, 11277, 11401G, 12609, 12750, 13608, 16142, 16560	14900, 15082, 15178, 15264.1C, 15661, 16061C, 16806.1T, 16815.1C, 16987, 17083, 17169.1C, 17566	.
Hrr_078	123	OK539146	IT, San Bovio (MI)	842.3	A1a2b1a	3094, 4412, 5053, 6453, 6762, 7272, 8069, 9703, 10500, 11238, 11256, 12609, 12750, 13608, 16142, 16273, 16560	15082, 15153, 15193, 15264.1C, 15661, 16061C, 16987, 17058, 17098, 17169.1C, 17566	.
Hrr_AL24	124	OK539380	DZ, Annaba	126.7	A1a2b1b	3094, 4412, 5053, 6453, 10263, 10293, 10500, 10956, 11238, 11256, 12609, 12750, 12846, 13134, 13608, 16142, 16190, 16273, 16560, 16623	14898.1T, 15082, 15264.1C, 15661, 16061C, 16987, 17169.1C, 17566	.
Hrr_015	125	OK539083	IT, Morbegno (SO)	176	A1a2b1b	3094, 4412, 5053, 6444, 6453, 10293, 10500, 10956, 11238, 11256, 12609, 12750, 12834, 13134, 13608, 14426, 16142, 16273, 16560	15082, 15661, 16061C, 16987, 17566	.
Hrr_012	126	OK539080	IT, Morbegno (SO)	80	A1a2b	3094, 4412, 4945, 5053, 9261, 10500, 10935, 11238, 11256, 12609, 12750, 13608, 16133, 16142, 16273, 16482, 16560	14891, 14898.1T, 15082, 15670, 15777, 16061C, 16987, 17575, 17682	.
Hrr_095	127	OK539163	IT, Bertonico (LO)	661.7	A1a2c1a	3094, 4318G, 4412, 4618, 5601, 5736, 6744, 7939, 10500, 11238, 11256, 12609, 12750, 13608, 14003, 14321, 14588, 16142, 16273, 16560	15082, 15264.1C, 15968, 15979, 15990, 16001, 16012, 16023, 16061C, 16781.1A, 16987, 17169.1C	.
Hrr_124	128	OK539192	IT, Bertonico (LO)	361.6	A1a2c1a	3094, 4412, 4618, 5601, 7939, 8805, 10500, 11238, 11256, 12609, 12750, 13608, 14003, 14321, 16142, 16273, 16392, 16560	15082, 15264.1C, 15696, 15777, 15968, 15979, 15990, 16061C, 16781.1A, 16800d, 16987, 17169.1C, 17601, 17682	.
Hrr_221	129	OK539207	IT, Corticelle del Pieve (BS)	3592	A1a2c1	3094, 4412, 4618, 5892, 7939, 10500, 11238, 11256, 11475, 12324, 12609, 12750, 13608, 14321, 14334, 16142, 16273, 16560	14898.1T, 14898.1T, 15082, 15175, 15176, 15264.1C, 16061C, 16781.2A, 16987, 17080, 17081, 17169.1C	.
Hrr_DK21	130	OK539267	DK, Kraghede	109.7	A1a2c2	378, 3094, 4282, 4412, 4618, 8217, 9014, 9179, 10081, 10500, 11238, 11256, 12609, 12750, 13239, 13608, 14147, 14321, 16142, 16273, 16560	14898.1T15082, 15264.1C, 15968, 15979, 15990, 16001, 16012, 16023, 16061C, 16781.1A, 16806, 16987, 17169.1C	.
Hrr_AL11	131	OK539367	DZ, Annaba	126.7	A1a2c2	378, 3094, 3262, 4282, 4412, 4618, 8217, 9014, 9179, 10081, 10500, 11238, 11256, 12609, 12750, 13239, 13608, 14147, 14321, 16142, 16273, 16560	15082, 15264.1C, 15968, 16023, 16061C, 16781.1A, 16806, 16987, 17169.1C	.
Hrt_IL39	132	OK539447	IL, Sharon Coast, Shefayim	819.1	A1a2c	3094, 4412, 4618, 5721, 9648, 10500, 11238, 11256, 12609, 12750, 13608, 14321, 16142, 16273, 16560	14898.1T, 15082, 15170, 15264.1C, 15968, 15979, 16001, 16023, 16061, 16781.1A, 16987, 17075, 17169.1C	.
Hrt_IL23	133	OK539431	IL, Sharon Coast, Shefayim	526.7	A1a2c	2764, 3094, 4412, 4441, 4618, 6384, 6399, 6816, 9365, 9672C, 9829, 10500, 11238, 11256, 12609, 12750, 13180, 13608, 13652, 14321, 16142, 16273, 16339, 16482, 16560	14898.1T, 15082, 15170, 15264.1C, 15968, 15979, 15990, 16023, 16061C, 16779, 16781.1A, 16987, 17075, 17169.1C	.
Hrr_CH13	134	OK539240	CH, Magadino	86	A1a2c	3094, 3224, 4412, 4618, 5946, 10500, 11238, 11256, 12180, 12609, 12750, 13401, 13608, 14321, 16142, 16244, 16273, 16560, 16683	15082, 15170, 15175, 15968, 15979, 15990, 16001, 16012, 16023, 16061C, 16987, 17075, 17080	.
Hrr_CH09	135	OK539236	CH, Magadino	740.1	A1a2c	2621, 3094, 3638, 4412, 4618, 9505, 10338, 10500, 10875, 11238, 11256, 11382, 12609, 12750, 13608, 14321, 16142, 16273, 16560	14898.1T, 15082, 15175, 15264.1C, 15968, 15979, 15990, 16001, 16012, 16023, 16061C, 16781.1A, 16987, 17080, 17169.1C, 18043d, 18044d, 18045d	.
Hrr_005	136	OK539073	IT, Pecorara (PC)	778	A1a2c	3094, 4412, 4618, 8852, 10500, 10506, 10635, 11238, 11256, 12609, 12750, 13233, 13608, 14321, 16142, 16273, 16497, 16560	14898.1T, 15082, 15170, 15175, 15968, 15979, 16012, 16016, 16023, 16027, 16061C, 16987, 17075, 17080	.
Hrr_CH08	137	OK539235	CH, Magadino	122	A1a2d1	3094, 3394, 4412, 4628, 4634, 10069, 10500, 10965, 11238, 11256, 11412, 12057, 12195, 12513, 12609, 12750, 13608, 14504, 16142, 16273, 16560	15082, 15139, 15696, 16045, 16061C, 16987, 17044, 17601	.
Hrr_CH17	138	OK539244	CH, Magadino	46	A1a2d1	3094, 4412, 4628, 4634, 5727, 6712, 10069, 10500, 11238, 11256, 11412, 12057, 12195, 12609, 12750, 13608, 14504, 16142, 16273, 16560	15082, 15139, 15696, 16045, 16061C, 16987, 17044, 17601	.
Hrt_IL20	139	OK539428	IL, Sharon Coast, Shefayim	121.3	A1a2d2a	3094, 4412, 4642, 4837, 8520, 10069, 10500, 11238, 11256, 11880, 12204, 12609, 12750, 12841, 13608,	16142, 16273, 16287, 16560 14898.1T, 15082, 15175, 15264.1C, 15696, 16061C, 16781.1A, 16987, 17080, 17169.1C, 17601	.
Hrt_IL12	140	OK539420	IL, Sharon Coast, Shefayim	847.4	A1a2d2a	3094, 4412, 4642, 4837, 8520, 10069, 10500, 11238, 11256, 11880, 12609, 12750, 12841, 13608, 16142, 16273, 16287, 16560	14898.1T, 15082, 15175, 15264.1C, 15696, 16061C, 16781.1A, 16987, 17080, 17169.1C, 17601	.
Hrt_IL34	141	OK539442	IL, Sharon Coast, Shefayim	813	A1a2d2a	3094, 4412, 4642, 4837, 5767, 8520, 10069, 10500, 11238, 11256, 11880, 12609, 12750, 12841, 13608, 16142, 16273, 16287, 16560	15082, 15175, 15264.1C, 15696, 16061C, 16781.1A, 16987, 17080, 17169.1C, 17601	.
Hrr_PL10	142	OK539330	PL, Kępa Kiełpińska	132	A1a2d2	3094, 4412, 4642, 6489, 6552, 8520, 10069, 10500, 10950, 11238, 11256, 12609, 12750, 12841, 13608, 14021, 16142, 16273, 16560	15082, 15157, 15175, 15264.1C, 15696, 16061C, 16781.1A, 16987, 17062, 17080, 17169.1C, 17601	.
Hrt_IL46	143	OK539454	IL, Sharon Coast, Shefayim	594.2	A1a2d3a1	1617, 2728, 2971, 3094, 3604, 3679, 4412, 4573, 6816, 9549, 9678, 9774, 10069, 10249, 10500, 10542, 11238, 11256, 12283, 12609, 12750, 13608, 14696, 16142, 16273, 16560	14898.1T, 15082, 15175, 15264.1C, 15696, 16061C, 16781.1A, 16987, 17080, 17168.4C, 17601	.
Hrr_239	144	OK539224	IT, Leno (BS)	438.7	A1a2d3a1	1617, 1795, 2971, 3094, 3977, 4412, 5150, 6297, 6816, 7024, 8108, 9549, 9774, 9858, 10069, 10500, 11238, 11256, 11412, 11968, 12609, 12750, 13608, 13770, 14349, 16142, 16273, 16476, 16560	15082, 15264.1C, 15696, 16061, 16781.1A, 16806.1T, 16814.1C, 16987, 17169.1C, 17601	.
Hrr_ES22	145	OK539286	ES, Asesera	140.6	A1a2d3a	1617, 2764, 2971, 3094, 3499, 4412, 5433, 6816, 9323, 9549, 10069, 10500, 11238, 11256, 11693, 12156, 12609, 12750, 13608, 14147, 14219, 16142, 16273, 16332, 16560, 16683	14898.1T, 15082, 15264.1C, 15696, 16061C, 16781.1A, 16987, 17169.1C, 17601	.
Hrr_096	146	OK539164	IT, Bertonico (LO)	723.2	A1a2d3a	1617, 2971, 3094, 4412, 6816, 9549, 10069, 10500, 11124, 11238, 11256, 11260, 11460, 12609, 12750, 13100, 13608, 13782, 16142, 16273, 16560	14898.1T, 14965, 15082, 15264.1C, 15696, 16061C, 16781.1A, 16870, 16987, 17169.1C, 17601	.
Hrr_ES16	147	OK539281	ES, Asesera	81.8	A1a2d3b	1617, 2971, 3094, 3517, 4412, 5203, 6855, 9344, 9549, 10069, 10500, 10678, 11238, 11256, 11727, 12609, 12750, 13168, 13608, 13832, 14036, 14678, 16142, 16273, 16560	14898.1T, 15082, 15264.1C, 15696, 16061C, 16781.1A, 16987, 17169.1C, 17601	.
Hrr_AL15	148	OK539371	DZ, Annaba	100.3	A1a2d3b	1617, 2971, 3094, 3517, 4412, 5203, 9549, 10069, 10425, 10500, 10678, 11238, 11256, 11727, 12609, 12750, 13608, 14036, 14678, 16142, 16273, 16560	14898.1T, 15082, 15264.1C, 15696, 16061C, 16781.1A, 16987, 17169.1C, 17601	.
Hrr_ES36	149	OK539296	ES, La Calera, Seville	109.9	A1a2d3	367, 1617, 2971, 3094, 4412, 4594, 9549, 9805, 10069, 10500, 11238, 11256, 11906, 12609, 12750, 13168, 13291, 13608, 13770, 14189, 16142, 16273, 16324, 16560	14898.1T, 15082, 15264.1C, 15696, 16061C, 16781.1A, 16987, 17169.1C, 17601	.
Hrr_231	150	OK539217	IT, Leno (BS)	543.1	A1a2d3	1617, 2163, 2971, 3094, 4412, 8637, 9549, 9675, 10069, 10500, 11238, 11256, 12609, 12750, 12894, 13608, 16142, 16273, 16560	15082, 15264.1C, 15696, 16061C, 16781.1A, 16987, 17169.1C, 17601	.
Hrr_DB	151	OK624420	IT, Milano	n.a	A1a2e1a1a1a	3094, 4412, 6444, 7709, 7997, 8225, 8639, 9248, 10500, 11176, 11238, 11256, 12609, 12750, 13104, 13608, 14567, 16142, 16273, 16560	15082, 15165, 15175, 16061C, 16987, 17070, 17080	.
Hrr_101	152	OK539169	IT, San Bovio (MI)	802.9	A1a2e1a1a1a	3094, 4412, 6444, 7709, 7997, 8225, 8639, 10500, 11176, 11238, 11256, 12609, 12750, 13104, 13608, 14567, 14711, 16142, 16273, 16560	14898.1T, 15027, 15082, 15165, 15175, 15264.1C, 16061C, 16932, 16987, 17070, 17080, 17169.1C	.
Hrt_IL17	153	OK539425	IL, Sharon Coast, Shefayim	156	A1a2e1a1a1a	3094, 4412, 6444, 7272, 7709, 7997, 8225, 8639, 9005, 9323, 10500, 11176, 11238, 11256, 12609, 12750, 13104, 13608, 14567, 16142, 16273, 16560	15082, 15165, 15175, 15264.1C, 15983, 16005, 16016, 16061C, 16987, 17070, 17080, 17169.1C	15994R
Hrr_123	154	OK539191	IT, Bertonico (LO)	348	A1a2e1a1a1a	3094, 4412, 6444, 7709, 7997, 8225, 8639, 10500, 11176, 11238, 11256, 12091, 12609, 12750, 12834, 13104, 13608, 14567, 16142, 16273, 16560	14898.1T, 15082, 15165, 15175, 15264.1C, 16061C, 16987, 17070, 17080, 17169.1C	.
Hrr_PL16	155	OK539336	PL, Kępa Kiełpińska	135.6	A1a2e1a1a1b	3094, 4412, 6444, 7997, 8225, 8639, 10500, 11176, 11238, 11256, 12609, 12750, 13104, 13608, 14072, 14567, 16142, 16273, 16560	14898.1T, 15082, 15153, 15165, 15175, 15264.1C, 16061C, 16987, 17058, 17070, 17080, 17169.1C	.
Hrr_AL07	156	OK539363	DZ, Annaba	114.2	A1a2e1a1a1b1	3094, 4412, 6444, 7997, 8225, 8639, 10500, 10792, 10953G, 11176, 11238, 11256, 12609, 12750, 13104, 13608, 14072, 14567, 14711, 16142, 16273, 16560	15082, 15165, 15175, 15264.1C, 16061C, 16987, 17070, 17080, 17169.1C	.
Hrr_203	157	OK539206	IT, Corticelle del Pieve (BS)	3343	A1a2e1a1a1b1	3094, 3631, 4412, 6444, 6759C, 7997, 8225, 8639, 9801, 10500, 10792, 11176, 11238, 11256, 12609, 12750, 13104, 13608, 14072, 14567, 16142, 16273, 16560	14898.1T, 15082, 15153, 15165, 15175, 15264.1C, 16061C, 16987, 17058, 17070, 17080, 17169.1C	.
Hrr_047	158	OK539115	IT, Carpignano Sesia (NO)	139	A1a2e1a1a1c1a	3094, 4412, 6201, 6444, 7997, 8225, 8639, 10500, 11176, 11238, 11256, 12609, 12750, 13104, 13608, 14347, 14567, 16132, 16142, 16273, 16560	15082, 15139, 15153, 15165, 15175, 16061C, 16987, 17044, 17058, 17070, 17080	.
Hrr_230	159	OK539216	IT, Leno (BS)	254.9	A1a2e1a1a1c1a	3094, 4412, 6201, 6444, 7997, 8225, 8639, 10500, 11176, 11238, 11256, 12609, 12750, 13104, 13608, 13629, 14347, 14567, 16132, 16142, 16273, 16560	15082, 15139, 15153, 15165, 15175, 15264.1C, 16061C, 16987, 17044, 17058, 17070, 17080, 17169.1C	.
Hrr_PL25	160	OK539345	PL, Kępa Kiełpińska	117.8	A1a2e1a1a1c1	3094, 4412, 5412, 6201, 6444, 7997, 8225, 8639, 10500, 11176, 11238, 11256, 12609, 12750, 13104, 13608, 14347, 14567, 16142, 16273, 16560	14942, 15082, 15139, 15153, 15165, 15175, 15264.1C, 16061C, 16847, 16987, 17044, 17058, 17070, 17080, 17169.1C	.
Hrr_UA15	161	OK539403	UA, Voronkov	40	A1a2e1a1a1c	3094, 4412, 6201, 6444, 7997, 8225, 8639, 10500, 11037, 11176, 11238, 11256, 12609, 12750, 13104, 13608, 14567, 16142, 16273, 16560	15082, 15139, 15165, 15175, 15264.1C, 16061C, 16987, 17044, 17102, 17169.1C	.
Hrr_UA09	162	OK539397	UA, Voronkov	372.6	A1a2e1a1a1d	3094, 4412, 5544, 6444, 7997, 8225, 8639, 9585, 10500, 11176, 11238, 11256, 12609, 12750, 13104, 13608, 14567, 16142, 16273, 16560	14898.1T, 15082, 15165, 15175, 15264.1C, 16061C, 16987, 17070, 17080, 17169.1C	.
Hrr_087	163	OK539155	IT, Bertonico (LO)	559.5	A1a2e1a1a1d	3094, 4412, 5544, 6444, 7997, 8225, 8639, 8921, 9585, 9778, 10045, 10500, 11176, 11238, 11256, 12609, 12750, 13104, 13608, 14567, 16142, 16273, 16560	15082, 15165, 15175, 15264.1C, 16061C, 16987, 17070, 17080, 17169.1C	.
Hrr_DK22	164	OK539268	DK, Kraghede	117.1	A1a2e1a1a1	2627A, 2857, 3094, 4412, 6444, 6462, 7997, 8225, 8524, 8639, 10500, 11176, 11238, 11256, 12609, 12750, 13104, 13608, 14567, 16142, 16273, 16560	15082, 15165, 15175, 15264.1C, 15661, 16061C, 16767, 16987, 17070, 17080, 17169.1C, 17566	.
Hrr_M08	165	OK539317	IT, Matera	901	A1a2e1a1a1	5949, 6444, 7997, 8225, 8639, 10500, 11176, 11238, 11256, 12609, 12750, 13104, 13608, 14361, 14567, 16142, 16273, 16560	14898.1T, 15082, 15153, 15165, 15175, 15264.1C, 16061C, 16987, 17058, 17070, 17080, 17169.1C	.
Hrr_DK23	166	OK539269	DK, Kraghede	114.8	A1a2e1a1a1	3094, 4412, 6444, 7997, 8225, 8639, 10500, 11176, 11238, 11256, 11789, 12609, 12750, 13104, 13608, 14567, 16142, 16273, 16560	15082, 15153, 15165, 15175, 15264.1C, 15760, 16061C, 16683, 16987, 17058, 17070, 17080, 17169.1C, 17665	.
Hrr_PL26	167	OK539346	PL, Kępa Kiełpińska	96.7	A1a2e1a1a1	3094, 4412, 6444, 7997, 8202, 8225, 8639, 10396, 10500, 11176, 11238, 11256, 12609, 12750, 13104, 13608, 14567, 16142, 16273, 16560	15082, 15165, 15175, 15264.1C, 16061C, 16767, 16987, 17070, 17080, 17169.1C	.
Hrr_PL29	168	OK539349	PL, Kępa Kiełpińska	130.7	A1a2e1a1a1	3094, 3127, 4412, 6444, 7997, 8225, 8639, 10500, 11176, 11238, 11256, 12447, 12609, 12750, 13104, 13608, 14567, 16142, 16273, 16560	14898.1T, 15082, 15165, 15175, 15264.1C, 16061C, 16987, 17070, 17080, 17169.1C	.
Hrr_AL22	169	OK539378	DZ, Annaba	87.4	A1a2e1a1a1	3094, 4412, 6444, 7997, 8225, 8639, 10500, 11176, 11238, 11256, 12609, 12750, 13104, 13608, 14567, 16142, 16273, 16282, 16560	15082, 15165, 15175, 15264.1C, 15667, 16061C, 16987, 17070, 17080, 17169.1C	17572Y
Hrr_UA05	170	OK539393	UA, Voronkov	365.2	A1a2e1a1a1	2950, 3094, 4412, 6444, 7997, 8225, 8639, 10339, 10500, 11079, 11176, 11238, 11256, 12609, 12750, 13104, 13608, 14567, 16142, 16273, 16560	14862, 14898.1T, 15082, 15165, 15264.1C, 16061C, 16767, 16987, 17070, 17169.1C	.
Hrr_UA08	171	OK539396	UA, Voronkov	312.1	A1a2e1a1a1	2950, 3094, 4412, 6444, 7997, 8225, 8639, 10339, 10500, 11079, 11176, 11238, 11256, 12609, 12750, 13104, 13608, 14567, 16142, 16273, 16560	14862, 15082, 15165, 15264.1C, 16061C, 16767, 16987, 17070, 17169.1C	.
Hrt_IL15	172	OK539423	IL, Sharon Coast, Shefayim	697.8	A1a2e1a1a1	1758, 2863, 3094, 4412, 6444, 7997, 8225, 8639, 9852, 10500, 11176, 11238, 11256, 11428, 12609, 12750, 13104, 13314, 13608, 14567, 16142, 16273, 16560	14898.1T, 15082, 15153, 15165, 15175, 15193, 15264.1C, 16061C, 16987, 17058, 17070, 17080, 17098, 17169.1C	.
Hrr_121	173	OK539189	IT, Bertonico (LO)	573.1	A1a2e1a1a1	3094, 4412, 6444, 6558, 7997, 8225, 8318, 8639, 10500, 11176, 11238, 11256, 11765, 12609, 12750, 13104, 13608, 13905, 14567, 16142, 16273, 16560	14898.1T, 15082, 15153, 15165, 15175, 15264.1C, 16061C, 16987, 17058, 17070, 17080, 17169.1C	.
Hrr_129	174	OK539197	IT, Bertonico (LO)	332	A1a2e1a1a1	2163, 3094, 4412, 6444, 7997, 8225, 8639, 8693, 9416, 10500, 11176, 11238, 11256, 12609, 12750, 12852, 13104, 13608, 14024, 14567, 16142, 16273, 16560	14898.1T, 15082, 15165, 15175, 15264.1C, 15661, 16061C, 16987, 17070, 17080, 17169.1C, 17566, 18131	.
Hrr_223	175	OK539209	IT, Leno (BS)	422.4	A1a2e1a1a1	3094, 4412, 6444, 7274, 7997, 8225, 8639, 10500, 11176, 11238, 11256, 12609, 12750, 13104, 13608, 13698, 14567, 16142, 16273, 16560	15051, 15082, 15165, 15175, 15264.1C, 16061C, 16956, 16987, 17070, 17080, 17169.1C	.
Hrr_AL09	176	OK539365	DZ, Annaba	102.3	A1a2e1a1a1	3094, 4412, 6444, 7997, 8225, 8639, 10500, 11176, 11238, 11256, 12609, 12750, 13104, 13608, 14567, 16142, 16273, 16560	14898.1T, 15082, 15165, 15175, 15264.1C, 16061C, 16767, 16987, 17070, 17080, 17169.1C	15983R, 15994R, 16005R
Hrr_DK07	177	OK539254	DK, Kraghede	64.3	A1a2e1a1a2a1a	3094, 3757, 4072, 4412, 7341, 7997, 8414, 8639, 8651, 10500, 11058, 11176, 11238, 11256, 12447, 12609, 12750, 13104, 13314, 13332, 13608, 14567, 16142, 16273, 16560	14860, 15082, 15165, 15175, 15264.1C, 16061C, 16805, 16806, 16817, 16987, 17070, 17080, 17169.1C	.
Hrr_M03	178	OK539312	IT, Matera	136	A1a2e1a1a2a1a	3094, 3757, 4072, 4412, 7341, 7997, 8414, 8639, 8651, 10500, 11058, 11176, 11238, 11256, 12447, 12609, 12750, 13104, 13314, 13332, 13608, 14567, 16142, 16273, 16560	14860, 15082, 15165, 15175, 15264.1C, 16061C, 16987, 17070, 17080, 17169.1C	.
Hrr_PL12	179	OK539332	PL, Kępa Kiełpińska	134.2	A1a2e1a1a2a1a	3094, 3757, 4072, 4412, 7341, 7997, 8639, 10500, 11058, 11176, 11238, 11256, 12396, 12447, 12609, 12750, 13104, 13332, 13608, 14567, 14789, 16142, 16273, 16560, 16620	14898.1T, 15082, 15165, 15175, 15264.1C, 15909, 16061C, 16987, 17070, 17080, 17169.1C, 17814	.
Hrr_AL29	180	OK539385	DZ, Annaba	149.2	A1a2e1a1a2a1a	3094, 3757, 4072, 4412, 7341, 7997, 8639, 10500, 11058, 11176, 11238, 11256, 12447, 12609, 12750, 13104, 13221, 13332, 13608, 14567, 16142, 16273, 16560	14898.1T, 15082, 15165, 15175, 15264.1C, 15528, 16061C, 16987, 17070, 17080, 17169.1C, 17433	.
Hrr_AL16	181	OK539372	DZ, Annaba	139.7	A1a2e1a1a2a1a	3094, 3757, 4072, 4412, 7341, 7997, 8639, 10500, 11058, 11176, 11238, 11256, 12447, 12609, 12750, 13104, 13332, 13608, 14567, 16142, 16273, 16560	14898.1T, 15082, 15165, 15175, 15264.1C, 16061C, 16743.1T, 16987, 17070, 17080, 17169.1C	.
Hrr_PL21	182	OK539341	PL, Kępa Kiełpińska	104.7	A1a2e1a1a2a1b	3094, 3757, 4072, 4412, 7997, 8639, 10500, 11058, 11176, 11238, 11256, 11994T, 12609, 12750, 13104, 13608, 14567, 16142, 16273, 16443, 16560	14898.1T, 15082, 15165, 15264.1C, 16061C, 16987, 17070, 17169.1C	.
Hrr_PL09	183	OK539329	PL, Kępa Kiełpińska	109.6	A1a2e1a1a2a1b	3094, 3757, 3766, 4072, 4412, 5406, 7997, 8639, 10500, 11058, 11176, 11238, 11256, 12609, 12750, 13104, 13608, 14567, 16142, 16273, 16443, 16560	14898, 15082, 15165, 15264.1C, 16061C, 16987, 17070, 17169.1C	.
Hrr_PL24	184	OK539344	PL, Kępa Kiełpińska	113.8	A1a2e1a1a2a1b	3025, 3094, 3757, 4072, 4412, 7997, 8639, 10228A, 10500, 11058, 11176, 11238, 11256, 12609, 12750, 13104, 13608, 14567, 16142, 16273, 16443, 16560	14881, 14898.1T, 15082, 15165, 15264.1C, 16061C, 16987, 17070, 17169.1C	.
Hrr_025	185	OK539093	IT, Morbegno (SO)	213	A1a2e1a1a2a1	1100, 3094, 3757, 4072, 4412, 7997, 8639, 10500, 10935, 11058, 11176, 11238, 11256, 12609, 12750, 13104, 13608, 14567, 16142, 16273, 16560	14898.1T, 15082, 15165, 16061C, 16987, 17070	.
Hrt_IL14	186	OK539422	IL, Sharon Coast, Shefayim	759	A1a2e1a1a2a	1466, 3094, 4072, 4412, 4519, 7997, 8639, 9556, 10500, 11058, 11176, 11238, 11256, 12519, 12609, 12750, 13023, 13104, 13608, 14567, 16142, 16273, 16560	15082, 15165, 15175, 15188, 15264.1C, 15696, 16061C, 16774, 16987, 17070, 17080, 17093, 17169.1C, 17601	.
Hrr_DK31	187	OK539277	DK, Kraghede	148	A1a2e1a1a2a	3094, 4072, 4258, 4412, 5709, 7997, 8639, 10500, 11058, 11176, 11238, 11256, 12609, 12750, 13104, 13608, 14567, 16142, 16273, 16320, 16560	15082, 15175, 15264.1C, 16061C, 16987, 17080, 17169.1C	.
Hrr_058	188	OK539126	IT, Carpignano Sesia (NO)	138	A1a2e1a1a2a	3094, 4072, 4135, 4412, 7997, 8639, 10500, 11058, 11176, 11238, 11256, 12013, 12609, 12750, 13104, 13608, 14567, 16142, 16273, 16560	15082, 15165, 15175, 15264.1C, 16061C, 16987, 17070, 17080, 17169.1C	.
Hrr_064	189	OK539132	IT, San Bovio (MI)	359.2	A1a2e1a1a2	1088, 1758, 3094, 4072, 4412, 7997, 8639, 10500, 11176, 11238, 11256, 12609, 12750, 13104, 13608, 14567, 16142, 16273, 16560	14898.1T, 15082, 15165, 15175, 15264, 16061, 16800, 16987, 17070, 17080, 17169	.
Hrt_IL38	190	OK539446	IL, Sharon Coast, Shefayim	874.1	A1a2e1a1a2	3094, 4072, 4412, 4516, 4888, 4941, 7997, 8639, 10500, 11176, 11238, 11256, 12609, 12750, 13104, 13608, 14567, 16142, 16273, 16560	14898.1T, 15082, 15165, 15175, 15264.1T, 16061C, 16987, 17070, 17080, 17169.1T	.
Hrr_PL07	191	OK539327	PL, Kępa Kiełpińska	144.9	A1a2e1a1a2	3094, 4072, 4412, 7997, 8639, 10168, 10500, 10917, 11176, 11238, 11256, 12609, 12750, 13104, 13608, 14567, 16142, 16273, 16560	15082, 15165, 15175, 15264.1C, 16061C, 16987, 17070, 17080, 17169.1C	.
Hrr_074	192	OK539142	IT, San Bovio (MI)	265	A1a2e1a1a2	2881, 3094, 4072, 4412, 7301, 7824, 7997, 8639, 10500, 11176, 11238, 11256, 12483C, 12609, 12750, 12835, 13104, 13254, 13608, 14567, 16142, 16273, 16560	14898.1T, 15051, 15082, 15165, 15175, 15264.1C, 16061C, 16956, 16987, 17070, 17080, 17169.1C, 18126	.
Hrr_DK32	193	OK539278	DK, Kraghede	73.2	A1a2e1a1a3a	3094, 3472, 4412, 6387, 7997, 8639, 8670, 10500, 10660, 11176, 11238, 11256, 12007, 12609, 12750, 13104, 13608, 14567, 16142, 16273, 16560	15082, 15165, 15175, 15229, 15264.1C, 16061C, 16987, 17070, 17080, 17134, 17169.1C	.
Hrr_104	194	OK539172	IT, San Bovio (MI)	793.2	A1a2e1a1a3a	3094, 3472, 4412, 7232, 7997, 8639, 10211, 10500, 10660, 11176, 11238, 11256, 12007, 12609, 12750, 13104, 13608, 14567, 16142, 16273, 16560	14898.1T, 15082, 15165, 15175, 15229, 15264.1C, 16061C, 16987, 17070, 17080, 17134, 17169.1C	.
Hrr_032	195	OK539100	IT, Castiraga vidardo (LO)	207	A1a2e1a1a3	3094, 3472, 4412, 5464, 7997, 8167, 8639, 9404, 10500, 11176, 11238, 11256, 12007, 12609, 12750, 13104, 13168C, 13608, 14567, 16142, 16273, 16560	14878A, 15082, 15165, 15175, 15229, 16061C, 16987, 17070, 17080, 17134	.
Hrr_035	196	OK539103	IT, Castiraga vidardo (LO)	209	A1a2e1a1a3	119T, 3094, 3472, 4412, 7997, 8091, 8639, 10500, 10890, 11176, 11238, 11256, 12007, 12609, 12750, 13104, 13608, 14567, 16142, 16560	14898.1T, 15082, 15165, 15175, 15197, 15229, 16061C, 16987, 17070, 17080, 17102, 17134	.
Hrr_052	197	OK539120	IT, Carpignano Sesia (NO)	369	A1a2e1a1a3	119T, 3094, 3472, 4412, 7997, 8091, 8639, 10500, 10890, 11176, 11238, 11256, 12007, 12609, 12750, 13104, 13608, 14567, 16142, 16560	15082, 15153, 15165, 15175, 15197, 15229, 15264.1C, 16061C, 16987, 17058, 17070, 17080, 17102, 17134, 17169.1C	.
Hrr_225	198	OK539211	IT, Leno (BS)	232.4	A1a2e1a1a4	3094, 4412, 7997, 8120, 8639, 10012, 10500, 11176, 11238, 11256, 12447, 12609, 12652, 12750, 13104, 13608, 14567, 16142, 16273, 16560	14898.1T, 15082, 15165, 15175, 15264.1C, 15661, 15670, 15760, 16061C, 16987, 17070, 17080, 17169.1C, 17566, 17575, 17665	7162Y
Hrt_IL05	199	OK539413	IL, Sharon Coast, Shefayim	652.6	A1a2e1a1a4	3094, 4412, 7997, 8639, 9763A, 10500, 11176, 11238, 11256, 12447, 12609, 12750, 13104, 13608, 14096A, 14567, 16142, 16273, 16560	14898.1T, 15082, 15165, 15175, 15264.1C, 15661, 15760, 16061C, 16987, 17070, 17080, 17169.1C, 17566, 17665	.
Hrr_PL08	200	OK539328	PL, Kępa Kiełpińska	110.9	A1a2e1a1a4	3094, 4412, 7997, 8222, 8363, 8639, 9014, 10162, 10500, 11176, 11238, 11256, 12447, 12609, 12750, 13104, 13608, 14567, 16142, 16273, 16560	14898.1T, 15082, 15165, 15175, 15264.1C, 15661, 15760, 16061C, 16806, 16859, 16987, 17070, 17080, 17169.1C, 17566, 17665	.
Hrr_008	201	OK539076	IT, Morbegno (SO)	127	A1a2e1a1a4	3094, 4412, 7997, 8222, 8363, 8639, 9014, 10162, 10500, 11176, 11238, 11256, 12447, 12609, 12750, 13104, 13608, 14567, 16142, 16273, 16560	15082, 15165, 15661, 15760, 16061C, 16987, 17070, 17566, 17665	.
Hrr_CH20	202	OK539247	CH, Magadino	100	A1a2e1a1a5a	3094, 4412, 7997, 8639, 10500, 11176, 11238, 11256, 11968, 12609, 12750, 13104, 13287, 13608, 13968, 14567, 14603C, 16142, 16273, 16560	15082, 15165, 15175, 15696, 16061C, 16987, 17070, 17080, 17601	.
Hrr_PL18	203	OK539338	PL, Kępa Kiełpińska	102.8	A1a2e1a1a5a	3094, 4412, 6962, 7997, 8639, 9613, 10500, 11176, 11238, 11256, 11968, 12609, 12750, 13104, 13287, 13608, 14319A, 14567, 16142, 16273, 16560	14898.1T, 15082, 15165, 15175, 15264.1C, 15696, 16045, 16061C, 16987, 17070, 17080, 17169.1C, 17601	.
Hrr_DK16	204	OK539262	DK, Kraghede	112.4	A1a2e1a1a5b	3094, 3535, 4412, 7997, 8639, 9549, 9841, 10500, 11176, 11238, 11256, 12609, 12750, 13104, 13287, 13608, 14567, 16132, 16142, 16273, 16560	14898.1T, 15082, 15165, 15175, 15264.1C, 16061C, 16987, 17070, 17080, 17169.1C	.
Hrr_DK06	205	OK539253	DK, Kraghede	79.1	A1a2e1a1a5b	3037, 3094, 3535, 4412, 5225, 7334, 7997, 8291, 8639, 8813, 9014, 10500, 11176, 11238, 11256, 12609, 12750, 13104, 13287, 13608, 14567, 16142, 16273, 16560	15082, 15165, 15175, 15264.1C, 16061C, 16987, 17070, 17080, 17169.1C	.
Hrr_AL20	206	OK539376	DZ, Annaba	169.7	A1a2e1a1a5b	3094, 3289, 3535, 4412, 6033, 7997, 8639, 10500, 11176, 11238, 11256, 12318, 12609, 12750, 13104, 13287, 13608, 14549, 14567, 16142, 16273, 16560	14898.1T, 15082, 15165, 15175, 15264.1C, 16047, 16061C, 16806, 16987, 17070, 17080, 17169.1C	.
Hrr_DK30	207	OK539276	DK, Kraghede	122.5	A1a2e1a1a5	3094, 4412, 7997, 8639, 10500, 11176, 11238, 11256, 12609, 12750, 13104, 13287, 13608, 14567, 16142, 16251, 16273, 16560	14898.1T, 15082, 15165, 15175, 15264.1C, 16061C, 16987, 17070, 17080, 17169.1C	.
Hrr_DK28	208	OK539274	DK, Kraghede	90	A1a2e1a1a5	3094, 4412, 7997, 8639, 10500, 11176, 11238, 11256, 12232, 12522T, 12609, 12750, 13104, 13287, 13608, 14567, 16142, 16273, 16560	15082, 15165, 15175, 15264.1C, 16061C, 16987, 17070, 17080, 17169.1C	.
Hrr_DK04	209	OK539251	DK, Kraghede	615.3	A1a2e1a1a5	3094, 4412, 7997, 8639, 10500, 11176, 11238, 11256, 12609, 12750, 13104, 13287, 13608, 14567, 16142, 16273, 16560	15082, 15165, 15175, 15264.1C, 16061C, 16987, 17070, 17080, 17169.1C	.
Hrr_PL04	210	OK539324	PL, Kępa Kiełpińska	405.8	A1a2e1a1a6	2163.1C, 3094, 4412, 7997, 8639, 9784, 10500, 11176, 11238, 11256, 12436, 12609, 12750, 13104, 13608, 14567, 16142, 16263, 16273, 16482, 16560	15082, 15165, 15175, 15264.1C, 16046, 16061C, 16987, 17070, 17080, 17169.1C	.
Hrr_AL21	211	OK539377	DZ, Annaba	137.3	A1a2e1a1a6	3094, 4412, 7997, 8639, 9784, 10500, 11176, 11238, 11256, 12609, 12750, 13104, 13608, 13652, 14567, 14711, 16142, 16273, 16560	14898.1T, 15082, 15165, 15175, 15264.1C, 16061C, 16987, 17070, 17080, 17169.1C	.
Hrr_AL01	212	OK539357	DZ, Annaba	336.9	A1a2e1a1a6	3094, 4412, 7997, 8639, 9784, 10500, 11176, 11238, 11256, 12609, 12750, 13104, 13608, 14567, 16142, 16273, 16560	15082, 15165, 15175, 15264.1C, 16040, 16061C, 16987, 17070, 17080, 17169.1C	.
Hrr_DK10	213	OK539257	DK, Kraghede	124.6	A1a2e1a1a	3094, 4412, 7997, 8639, 10129, 10500, 10890, 11176, 11238, 11256, 12609, 12652, 12750, 13104, 13608, 14072, 14567, 16142, 16273, 16425, 16560	14898.1T, 15082, 15165, 15175, 15264.1C, 15361, 16061C, 16987, 17070, 17080, 17169.1C, 17266	.
Hrr_072	214	OK539140	IT, San Bovio (MI)	527.3	A1a2e1a1a	3094, 4412, 7532, 7997, 8639, 10500, 11176, 11238, 11256, 12408, 12609, 12750, 13104, 13608, 14024C, 14567, 16142, 16273, 16560	14898.1T, 15082, 15165, 15175, 15264.1C, 16061C, 16987, 17070, 17080, 17169.1C	15387R, 17292R
Hrr_AL28	215	OK539384	DZ, Annaba	120.8	A1a2e1a1a	3094, 4412, 6345, 7997, 8639, 10500, 11176, 11238, 11256, 12609, 12750, 13104, 13608, 14567, 16142, 16273, 16560	14898.1T, 15082, 15165, 15264.1C, 15528, 16061C, 16987, 17070, 17169.1C, 17433	.
Hrr_AL31	216	OK539387	DZ, Annaba	118.2	A1a2e1a1a	3094, 4412, 6201, 7997, 8639, 9122, 9218T, 10500, 11176, 11238, 11256, 12123, 12609, 12750, 12768, 13104, 13191, 13608, 14567, 16142, 16273, 16560	14898.1T, 15082, 15165, 15175, 15264.1C, 16061C, 16987, 17070, 17080, 17169.1C	.
Hrr_098	217	OK539166	IT, San Bovio (MI)	629.9	A1a2e1a1b1a	2929, 3094, 4412, 7286A, 7997, 8639, 9026, 10067, 10500, 11238, 11256, 12609, 12750, 13104, 13371, 13521, 13608, 14465, 14567, 16114, 16142, 16266, 16273, 16560	14898.1T, 15082, 15165, 15175, 15264.1C, 16061C, 16987, 17070, 17080, 17169.1C, 18057d	.
Hrr_113	218	OK539181	IT, San Bovio (MI)	566.2	A1a2e1a1b1a	2929, 3094, 4412, 7286A, 7997, 8639, 9026, 10067, 10500, 11238, 11256, 12609, 12750, 13104, 13521, 13608, 14096A, 14465, 14567, 16142, 16266, 16273, 16560	14898.1T, 15082, 15165, 15175, 15264.1C, 16061C, 16816, 16987, 17070, 17080, 17169.1C	.
Hrr_056	219	OK539124	IT, Carpignano Sesia (NO)	90	A1a2e1a1b1a	2929, 3094, 4412, 7286A, 7997, 8639, 9026, 10067, 10500, 11238, 11256, 12609, 12750, 13104, 13521, 13608, 14465, 14567, 16142, 16266, 16273, 16560	15082, 15165, 15175, 15264.1C, 16061C, 16987, 17070, 17080, 17169.1C	.
Hrr_007	220	OK539075	IT, Morbegno (SO)	155	A1a2e1a1b1	2929, 3094, 4412, 7997, 8639, 9026, 9591, 10015, 10500, 11238, 11256, 11571, 12609, 12750, 13104, 13608, 14465, 14567, 16142, 16266, 16273, 16560	15082, 15165, 15175, 16061C, 16816, 16818, 16987, 17070, 17080	.
Hrr_127	221	OK539195	IT, Bertonico (LO)	312.9	A1a2e1a1b1	2929, 3094, 4412, 7997, 8639, 9026, 10500, 11238, 11256, 12609, 12750, 13104, 13608, 14024, 14465, 14567, 16142, 16266, 16273, 16332, 16560	14877C, 14898.1T, 15082, 15165, 15175, 15264.1C, 16061C, 16806, 16987, 17070, 17080, 17169.1C	.
Hrr_PL28	222	OK539348	PL, Kępa Kiełpińska	108.7	A1a2e1a1b2	2929, 3094, 3604, 3942, 4412, 7997, 8063, 8639, 10500, 11238, 11256, 12609, 12750, 13104, 13608, 14567, 16142, 16273, 16560	15082, 15165, 15175, 15264.1C, 16061C, 16806, 16987, 17070, 17080, 17169.1C	.
Hrr_226	223	OK539212	IT, Leno (BS)	370	A1a2e1a1b2	2929, 3094, 3604, 4412, 4528, 7997, 8063, 8639, 10500, 11238, 11256, 12609, 12750, 13104, 13608, 14567, 16142, 16273, 16560	14898.1T, 15082, 15165, 15175, 15264.1C, 16061C, 16987, 17070, 17080, 17169.1C	.
Hrr_UA11	224	OK539399	UA, Voronkov	648.4	A1a2e1a1b2	2929, 3094, 3604, 4412, 7997, 8063, 8639, 10500, 11238, 11256, 12609, 12750, 13104, 13608, 14453, 14567, 16142, 16273, 16560	15082, 15165, 15175, 15264.1C, 16061C, 16987, 17070, 17080, 17169.1C	.
Hrr_ES21	225	OK539285	ES, Asesera	120.2	A1a2e1a1b3	2929, 3094, 4412, 6899, 7997, 8414, 8639, 8813, 10326, 10500, 11238, 11256, 11260, 12609, 12750, 13104, 13236, 13608, 14567, 16142, 16273, 16560, 16766	15082, 15165, 15175, 15264.1C, 16061C, 16766, 16806.1T, 16815, 16987, 17070, 17080, 17169.1C	.
Hrr_085	226	OK539153	IT, Bertonico (LO)	622	A1a2e1a1b3	2929, 3094, 4412, 6899, 7997, 8639, 10326, 10500, 10580, 11238, 11256, 12609, 12750, 13104, 13608, 14567, 16142, 16273, 16560, 16766	14898.1T, 15082, 15165, 15175, 15264.1C, 16061C, 16987, 17070, 17080, 17169.1C	.
Hrr_107	227	OK539175	IT, San Bovio (MI)	674.4	A1a2e1a1b	2929, 3094, 4412, 5368, 7997, 8639, 10420, 10500, 11238, 11256, 12609, 12750, 13104, 13608, 14567, 16142, 16273, 16560	14898.1T, 15082, 15165, 15175, 15264.1C, 16061C, 16766, 16987, 17070, 17080, 17169.1C	.
Hrr_102	228	OK539170	IT, San Bovio (MI)	857.8	A1a2e1a1b	2929, 3094, 4412, 5368, 7997, 8639, 10420, 10500, 11238, 11256, 12609, 12750, 13104, 13608, 14567, 16142, 16273, 16560	14898.1T, 15082, 15165, 15175, 15264.1C, 16061C, 16766, 16987, 17070, 17080, 17169.1C	.
Hrr_114	229	OK539182	IT, San Bovio (MI)	864.5	A1a2e1a1b	2929, 3094, 4412, 5368, 7997, 8639, 10420, 10500, 11238, 11256, 12609, 12750, 13104, 13608, 14567, 16142, 16273, 16560	14898.1T, 15082, 15165, 15175, 15264.1C, 16061C, 16766, 16987, 17070, 17080, 17169.1C	.
Hrr_050	230	OK539118	IT, Carpignano Sesia (NO)	245	A1a2e1a1b	2929, 3094, 4412, 5463A, 5727, 7997, 8639, 10500, 11238, 11256, 12609, 12750, 13104, 13407, 13608, 14567, 16142, 16242, 16273, 16560	15082, 15165, 15175, 15264.1C, 16061C, 16766, 16806, 16815, 16987, 17070, 17080, 17169.1C	.
Hrr_024	231	OK539092	IT, Morbegno (SO)	113	A1a2e1a1c	3094, 3942, 4412, 7997, 8639, 10500, 11115, 11238, 11256, 12609, 12750, 13104, 13608, 14567, 16142, 16273, 16560	15082, 15165, 15175, 16061C, 16987, 17070, 17080	.
Hrr_057	232	OK539125	IT, Carpignano Sesia (NO)	272	A1a2e1a1c	3094, 3942, 4412, 7997, 8639, 10500, 11115, 11238, 11256, 12609, 12750, 13104, 13269, 13608, 14567, 16142, 16273, 16560	14898.1T, 15082, 15165, 15175, 15264.1C, 16061C, 16987, 17070, 17080, 17169.1C, 18055d, 18056d, 18057d	15387R
Hrr_017	233	OK539085	IT, Morbegno (SO)	234	A1a2e1a1d	3094, 4412, 5363A, 7997, 8639, 10500, 11238, 11256, 11550, 11968, 12750, 13608, 16273, 16560	13104, 14567, 15082, 16061C, 16987	14871R
Hrr_CH03	234	OK539230	CH, Magadino	288	A1a2e1a1d	3094, 4412, 7997, 8639, 10500, 10680, 11238, 11256, 11550, 11761, 12609, 12750, 13104, 13608, 14567, 16142, 16273, 16560	14898.1T, 14898.1T, 15082, 15165, 16061C, 16987, 17070	.
Hrr_079	235	OK539147	IT, San Bovio (MI)	761.5	A1a2e1a1d	3094, 4412, 7997, 8639, 10500, 11238, 11256, 11550, 11829, 12609, 12750, 12835, 13104, 13168, 13608, 14567, 16142, 16271A, 16273, 16320, 16560	15082, 15165, 15175, 15264.1C, 16061C, 16987, 17070, 17080, 17169.1C, 18059d, 18060d, 18061d	.
Hrr_PL20	236	OK539340	PL, Kępa Kiełpińska	105.5	A1a2e1a1e1	3094, 3544A, 4412, 4940, 5736, 7997, 8639, 9035, 9161, 10500, 11238, 11256, 11949, 12609, 12750, 13104, 13438, 13608, 14567, 16142, 16273, 16421, 16560	15082, 15165, 15175, 15264.1C, 16061C, 16806, 16987, 17070, 17080, 17169.1C, 18059d, 18060d, 18061d,	.
Hrr_117	237	OK539185	IT, Bertonico (LO)	631.8	A1a2e1a1e1	3094, 4412, 4419, 5736, 5748, 7718, 7997, 8639, 9044, 9161, 10500, 11238, 11256, 11949, 12609, 12750, 13104, 13438, 13608, 13649, 14567, 16142, 16273, 16560	14898.1T, 15082, 15165, 15175, 15264.1C, 16061C, 16987, 17070, 17080, 17169.1C, 18059d, 18060d, 18061d	.
Hrr_AL12	238	OK539368	DZ, Annaba	89.1	A1a2e1a1e1	3094, 4412, 5736, 6456, 7997, 8097, 8639, 9161, 10500, 10536, 11238, 11256, 11949, 12609, 12750, 13104, 13438, 13608, 14567, 16142, 16273, 16560	14898.1T, 15082, 15165, 15175, 15264.1C, 16061C, 16987, 17070, 17080, 17169.1C, 18059d, 18060d, 18061d	.
Hrr_DK09	239	OK539256	DK, Kraghede	118.4	A1a2e1a1e	3094, 3187, 4412, 7818, 7997, 8639, 10500, 11238, 11256, 12609, 12750, 13104, 13401, 13438, 13608, 14567, 16142, 16273, 16560	14898.1T, 15082, 15165, 15175, 15205, 15264.1C, 15962, 15995, 16017, 16061C, 16987, 17070, 17080, 17110A, 17169.1C, 18061d, 18062d, 18063d	.
Hrr_AL17	240	OK539373	DZ, Annaba	130.7	A1a2e1a1e	3094, 3983, 4412, 4741, 6816, 7997, 8639, 10500, 11238, 11256, 12609, 12750, 13104, 13438, 13608, 13674, 14567, 16142, 16273, 16560	15082, 15165, 15175, 15264.1C, 16061C, 16860, 16987, 17070, 17080, 17169.1C, 18065.1A, 18065.2C, 18065.3A, 18065.4T	.
Hrr_UA03	241	OK539391	UA, Voronkov	265.9	A1a2e1a1	3094, 4412, 7732, 7742, 7997, 8639, 10500, 11238, 11256, 12609, 12750, 13104, 13608, 14567, 16142, 16273, 16560	15082, 15165, 15175, 15264.1C, 16061C, 16987, 17070, 17080, 17169.1C	.
Hrt_IL04	242	OK539412	IL, Sharon Coast, Shefayim	326.6	A1a2e1a1	3094, 4412, 5150, 7058, 7205, 7997, 8639, 10034, 10500, 10953, 11238, 11256, 12609, 12750, 13104, 13608, 14567, 16142, 16273, 16560	14898.1T, 15082, 15165, 15175, 15264.1C, 15670, 16050, 16061C, 16987, 17070, 17080, 17169.1C, 17575	.
Hrr_CH10	243	OK539237	CH, Magadino	177	A1a2e1a1	3058, 3094, 3295, 4412, 7902, 7997, 8639, 10500, 10884, 10941, 11238, 11256, 12609, 12750, 13104, 13359, 13608, 14567, 16142, 16273, 16560	14898.1T, 15082, 15165, 15175, 16036, 16061C, 16987, 17070, 17080	.
Hrt_IL37	244	OK539445	IL, Sharon Coast, Shefayim	877.9	A1a2e1a1	2168.1C, 3094, 4412, 7247, 7997, 8639, 10500, 11238, 11256, 12609, 12750, 12927, 13104, 13168, 13608, 14567, 16142, 16273, 16560	15082, 15165, 15175, 15238, 15264.1C, 16041d, 16061C, 16987, 17070, 17080, 17143, 17169.1C	.
Hrr_028	245	OK539096	IT, Castiraga vidardo (LO)	126.2	A1a2e1a2a1a1a	2932, 3094, 4412, 4753, 6021, 7997, 8309, 8639, 9224, 9312, 9633, 10500, 11238, 11256, 11589, 11829, 12609, 12750, 12783, 13104, 13608, 16142, 16273, 16560	14898.1T, 15082, 15165, 15175, 15176, 15264.1C, 16061C, 16987, 17070, 17080, 17081, 17169.1C	.
Hrr_236	246	OK539221	IT, Leno (BS)	528.6	A1a2e1a2a1a1a	2932, 3094, 4412, 4753, 6021, 7997, 8309, 8639, 9224, 9312, 9633, 10500, 11238, 11256, 11829, 12609, 12750, 12783, 13104, 13608, 16142, 16273, 16560	14898.1T, 15082, 15165, 15175, 15264.1C, 16061C, 16987, 17070, 17080, 17169.1C	15358Y, 17263Y
Hrr_019	247	OK539087	IT, Morbegno (SO)	78	A1a2e1a2a1a1	2932, 3094, 4412, 4753, 4929, 6021, 7334, 7997, 8309, 8639, 9224, 9633, 10500, 11238, 11256, 11829, 12609, 12750, 13104, 13608, 16142, 16273, 16560	15082, 15165, 15175, 15358, 16061C, 16987, 17070, 17080, 17263	.
Hrr_UA07	248	OK539395	UA, Voronkov	349.8	A1a2e1a2a1a2	2932, 3094, 4412, 4753, 7053, 7119, 7997, 8309, 8639, 9224, 9633, 10422, 10500, 11238, 11256, 12609, 12750, 13104, 13608, 16142, 16273, 16560	14898.1T, 15082, 15165, 15175, 15189, 15264.1C, 16061C, 16806, 16987, 17070, 17080, 17094, 17169.1C	.
Hrr_UA10	249	OK539398	UA, Voronkov	533.3	A1a2e1a2a1a2	2932, 3094, 4412, 4753, 7997, 8000, 8309, 8639, 9224, 9633, 10422, 10500, 10644, 11238, 11256, 12609, 12750, 13104, 13608, 13925, 16142, 16273, 16560, 18131	15082, 15165, 15175, 15189, 15264.1C, 16061C, 16987, 17070, 17080, 17094, 17169.1C	.
Hrr_134	250	OK539202	IT, Bertonico (LO)	787.7	A1a2e1a2a1a3a	2932, 3094, 4412, 4753, 7997, 8309, 8639, 9224, 9633, 10500, 11238, 11256, 11313, 12609, 12750, 13104, 13608, 16123, 16142, 16273, 16560	15082, 15165, 15175, 15264.1C, 15290, 16061C, 16987, 17070, 17080, 17169.1C, 17195	3446Y
Hrr_075	251	OK539143	IT, San Bovio (MI)	952.7	A1a2e1a2a1a3a	2932, 3094, 3984, 4412, 4753, 5300, 7997, 8309, 8639, 9224, 9633, 10500, 11238, 11256, 11313, 12609, 12750, 13104, 13608, 16123, 16142, 16273, 16560	14898.1T, 15082, 15165, 15175, 15264.1C, 15290, 16061C, 16987, 17070, 17080, 17169.1C, 17195	.
Hrr_073	252	OK539141	IT, San Bovio (MI)	399.3	A1a2e1a2a1a3a	2932, 3094, 4412, 4753, 7997, 8309, 8639, 9224, 9633, 10500, 11238, 11256, 11313, 12609, 12750, 13104, 13608, 16123, 16142, 16273, 16560	15082, 15165, 15175, 15264.1C, 15290, 16016, 16061C, 16987, 17070, 17080, 17169.1C, 17195	.
Hrr_237	253	OK539222	IT, Leno (BS)	377.6	A1a2e1a2a1a3a	2932, 3094, 4412, 4753, 7997, 8309, 8639, 9224, 9633, 10500, 11238, 11256, 11313, 12609, 12750, 13104, 13608, 16123, 16142, 16273, 16560	15082, 15165, 15175, 15264.1C, 15290, 16061C, 16987, 17070, 17080, 17169.1C, 17195	16859R
Hrr_PL15	254	OK539335	PL, Kępa Kiełpińska	121.5	A1a2e1a2a1a3	2932, 3094, 4412, 4753, 5601, 7997, 8309, 8639, 9224, 9633, 10500, 11238, 11256, 11313, 12609, 12750, 13104, 13608, 14674, 16142, 16273, 16560, 16568	14898.1T, 15082, 15165, 15264.1C, 16061C, 16987, 17070, 17169.1C	.
Hrt_IL35	255	OK539443	IL, Sharon Coast, Shefayim	127.6	A1a2e1a2a1a4	2932, 3094, 4412, 4753, 6963A, 7997, 8309, 8639, 9224, 9633, 10500, 10878, 11238, 11256, 11693, 12081, 12609, 12750, 13104, 13608, 16142, 16273, 16560	14898.1T, 15082, 15165, 15175, 15264.1C, 16061C, 16987, 17070, 17080, 17169.1C	.
Hrr_M04	256	OK539313	IT, Matera	130	A1a2e1a2a1a4	2745, 2932, 3094, 4412, 4753, 7997, 8309, 8639, 9224, 9633, 10500, 11238, 11256, 11693, 12081, 12609, 12750, 13104, 13608, 16142, 16273, 16560	15082, 15165, 15175, 15264.1C, 16061C, 16806d, 16987, 17070, 17080, 17169.1C	.
Hrr_031	257	OK539099	IT, Castiraga vidardo (LO)	142	A1a2e1a2a1a5	2932, 3094, 4412, 4753, 7997, 8309, 8639, 9224, 9633, 10500, 11238, 11256, 12609, 12750, 13104, 13608, 16142, 16273, 16324, 16560	15082, 15165, 15175, 16061C, 16987, 17070, 17080	.
Hrg_01	258	OK539065	CN, Nujiang	44.2	A1a2e1a2a1a5	2932, 3094, 4412, 4753, 4943, 7997, 8309, 8639, 9224, 9633, 10500, 11238, 11256, 12609, 12750, 13104, 13608, 16142, 16273, 16324, 16560	15082, 15165, 15175, 15264.1C, 16061C, 16987, 17070, 17080, 17169.1C	.
Hrr_UA04	259	OK539392	UA, Voronkov	385.2	A1a2e1a2a1a	2932, 3076, 3094, 3589, 4412, 4753, 7997, 8309, 8639, 9224, 9633, 10500, 11238, 11256, 12609, 12750, 13104, 13608, 16142, 16273, 16560	15082, 15165, 15171, 15175, 15264.1C, 16061C, 16987, 17070, 17076, 17080, 17169.1C	.
Hrr_069	260	OK539137	IT, San Bovio (MI)	486	A1a2e1a2a1a	2932, 3094, 4412, 4753, 7997, 8309, 8639, 9224, 9633, 10500, 11238, 11256, 12609, 12750, 13104, 13608, 14561, 16142, 16273, 16560	14898.1T, 15082, 15165, 15175, 15263, 16061C, 16987, 17070, 17080, 17169.1C	3601Y
Hrr_CH15	261	OK539242	CH, Magadino	279	A1a2e1a2a1a	2932, 3094, 4412, 4753, 7997, 8309, 8639, 9224, 9633, 10500, 11238, 11256, 12609, 12750, 13104, 13608, 16142, 16273, 16479, 16560	14898.1T, 15082, 15165, 15271, 16061C, 16987, 17070, 17176	.
Hrr_235	262	OK539220	IT, Leno (BS)	671.9	A1a2e1a2a1a	2932, 3094, 4412, 4753, 7997, 8309, 8639, 9224, 9633, 10291, 10500, 11238, 11256, 12609, 12750, 13104, 13608, 16142, 16273, 16560	14898.1T, 15082, 15165, 15175, 15264.1C, 16061C, 16987, 17070, 17080, 17169.1C	.
Hrr_033	263	OK539101	IT, Castiraga vidardo (LO)	310	A1a2e1a2a1a	2932, 3094, 4412, 4753, 5517, 6564, 7997, 8309, 8639, 9224, 9633, 10500, 11238, 11256, 12609, 12750, 13104, 13608, 16142, 16273, 16560	15082, 15165, 15175, 16061C, 16987, 17070, 17080	.
Hrt_IL21	264	OK539429	IL, Sharon Coast, Shefayim	582.7	A1a2e1a2a1a	2932, 3094, 4412, 4753, 6757C, 7481, 7997, 8309, 8639, 9224, 9633, 10500, 11238, 11256, 12609, 12750, 13104, 13608, 16142, 16273, 16548, 16560	14898.1T, 15080, 15082, 15261, 15264.1C, 16061C, 16985, 16987, 17166, 17169.1C	.
Hrr_PL17	265	OK539337	PL, Kępa Kiełpińska	154.7	A1a2e1a2a1b	2932, 3094, 4412, 4753, 5775, 7640, 7997, 8309, 8639, 9633, 10500, 11238, 11256, 12609, 12750, 13104, 13608, 16142, 16273, 16482, 16560	14898.1T, 15082, 15165, 15175, 15264, 16061, 16987, 17070, 17080, 17169	16982R
Hrr_M06	266	OK539315	IT, Matera	174	A1a2e1a2a1b	2932, 3094, 4412, 4753, 7196, 7919, 7997, 8309, 8639, 9633, 10500, 11238, 11256, 12609, 12750, 13104, 13608, 16142, 16273, 16482, 16560	14898.1T, 15082, 15165, 15175, 15264.1C, 16061C, 16987, 17070, 17080, 17169.1C	.
Hrr_CH14	267	OK539241	CH, Magadino	225	A1a2e1a2a1b	2932, 3094, 4412, 4753, 7997, 8309, 8639, 9633, 10500, 11238, 11256, 12609, 12750, 13104, 13608, 16142, 16273, 16482, 16560	14898.1T, 15082, 15165, 15175, 16061C, 16987, 17070, 17080	.
Hrr_040	268	OK539108	IT, Castiraga vidardo (LO)	139	A1a2e1a2a1	2932, 3094, 4412, 4753, 7385, 7997, 8309, 8639, 9633, 9906, 10500, 11238, 11256, 12750, 13608, 16142, 16273	15082, 15290, 16061C, 16987, 17169.1C	17195Y
Hrr_UA13	269	OK539401	UA, Voronkov	618.2	A1a2e1a2a2	2932, 3094, 4412, 4753, 7971, 7997, 8639, 9633, 10500, 11238, 11256, 12609, 12750, 12798, 13104, 13531, 13608, 16142, 16273, 16324, 16560	15082, 15165, 15175, 15264.1C, 16061C, 16774, 16987, 17070, 17080, 17169.1C	.
Hrr_UA16	270	OK539404	UA, Voronkov	409	A1a2e1a2a2	2932, 3094, 4412, 4753, 7971, 7997, 8639, 9633, 10500, 10580, 11238, 11256, 11934, 12609, 12750, 13104, 13531, 13608, 16142, 16273, 16560	15082, 15165, 15175, 15264.1C, 16061C, 16774, 16987, 17070, 17080, 17169.1C	.
Hrr_010	271	OK539078	IT, Morbegno (SO)	247	A1a2e1a2b1a	2932, 3094, 3548, 4412, 4940, 5748, 7520, 7997, 8639, 9633, 10500, 10920, 11238, 11256, 12609, 12750, 13104, 13608, 16142, 16273, 16560	15082, 15165, 15175C, 15994, 16005, 16016, 16061C, 16753, 16987, 17070, 17080C	.
Hrr_011	272	OK539079	IT, Morbegno (SO)	85	A1a2e1a2b1a	2932, 3094, 3548, 4412, 4940, 5748, 7520, 7997, 8639, 9633, 10500, 10920, 11238, 11256, 12609, 12750, 13104, 13608, 16142, 16273, 18119	15082, 15264.1C, 17070, 17080C, 17169.1C, 17873.1T	.
Hrr_029	273	OK539097	IT, Castiraga vidardo (LO)	170	A1a2e1a2b1	2932, 3094, 4183, 4412, 4940, 7520, 7997, 8297, 8639, 9633, 10500, 10920, 11238, 11256, 12609, 12750, 13104, 13608, 16142, 16273, 16560	15082, 15165, 15175C, 16061C, 16753, 16987, 17070, 17080C	.
Hrr_ES25	274	OK539289	ES, Asesera	132.5	A1a2e1a2b2	2932, 3094, 4412, 7520, 7997, 8639, 9633, 10500, 11238, 11256, 12609, 12750, 13104, 13608, 14402, 14405, 16142, 16273, 16560	14898.1T, 15082, 15264.1C, 16061C, 16987, 17169.1C, 17873.1T	.
Hrr_077	275	OK539145	IT, San Bovio (MI)	837	A1a2e1a2b2	2932, 3094, 4412, 7520, 7997, 8639, 9633, 10500, 11238, 11256, 12609, 12750, 13104, 13608, 14132, 14402, 14405, 16142, 16273, 16560	15082, 15238, 15264.1C, 16061C, 16987, 17143, 17169.1C, 17873.1T	.
Hrr_UA19	276	OK539407	UA, Voronkov	401.4	A1a2e1a2b2	2932, 3094, 4412, 7175, 7520, 7997, 8639, 9633, 10500, 10582, 11238, 11256, 12609, 12750, 13104, 13608, 14402, 14405, 16142, 16273, 16560	14898.1T, 15082, 15157, 15264.1C, 15271, 16061C, 16806d, 16987, 17062, 17169.1C, 17176, 17873.1T	.
Hrr_111	277	OK539179	IT, San Bovio (MI)	949.1	A1a2e1a2b	2932, 3007, 3094, 4412, 7520, 7860, 7997, 8639, 9633, 10500, 11238, 11256, 12609, 12750, 13104, 13608, 16142, 16273, 16560	14898.1T, 14898.2T, 15027, 15082, 15165, 15175, 15264.1C, 16061C, 16932, 16987, 17070, 17080, 17169.1C	.
Hrt_IL29	278	OK539437	IL, Sharon Coast, Shefayim	1026.4	A1a2e1a2b	2932, 4412, 7520, 7997, 8639, 9633, 9770C, 10500, 11238, 11256, 11298, 12202, 12609, 12750, 13104, 13608, 14426, 16142, 16273, 16560	15077, 15082, 15165, 15175, 15264.1C, 16061C, 16982, 16987, 17070, 17080, 17169.1C	.
Hrr_DK14	279	OK539260	DK, Kraghede	69.6	A1a2e1a2b	2929, 2932, 3094, 4412, 7520, 7997, 8639, 9633, 9802, 10500, 11238, 11256, 12609, 12750, 13104, 13608, 16142, 16273, 16560	14898.1T, 15077, 15082, 15165, 15175, 15264.1C, 15271, 16061C, 16982, 16987, 17070, 17080, 17169.1C, 17176	.
Hrr_224	280	OK539210	IT, Leno (BS)	420.2	A1a2e1a2b	2260, 2932, 3094, 4412, 7520, 7923, 7997, 8639, 8882, 9633, 10051, 10500, 11118, 11238, 11256, 12609, 12750, 13104, 13287, 13608, 16142, 16273, 16287, 16560	14898.1T, 15082, 15165, 15175, 15264.1C, 16061C, 16987, 17070, 17080, 17169.1C	.
Hrr_013	281	OK539081	IT, Morbegno (SO)	449	A1a2e1a2c	1466, 2932, 3094, 4412, 4516, 7997, 8639, 8670, 9633, 10500, 11238, 11256, 11428, 11977, 12609, 12750, 13104, 13608, 16142, 16273, 16560	15051, 15082, 15165, 16061C, 16956, 16987, 17070	.
Hrr_086	282	OK539154	IT, Bertonico (LO)	1030.1	A1a2e1a2c	894, 2932, 3094, 4412, 6144, 7997, 8281, 8639, 9633, 10084, 10133, 10168, 10500, 10596, 11238, 11256, 11977, 12609, 12750, 12866, 13104, 13608, 16142, 16273, 16560	15051, 15082, 15165, 15264.1C, 16061C, 16956, 16987, 17070, 17169.1C	.
Hrr_094	283	OK539162	IT, Bertonico (LO)	565.2	A1a2e1a2d	2163, 2932, 3094, 4412, 4903, 7997, 8639, 9633, 10065T, 10500, 11238, 11256, 12609, 12750, 13104, 13608, 14725, 16142, 16273, 16560	14898.1T, 15082, 15165, 15175, 15261, 15264.1C, 16061C, 16987, 17070, 17080, 17166, 17169.1C	.
Hrr_106	284	OK539174	IT, San Bovio (MI)	838.6	A1a2e1a2d	2932, 3094, 4412, 7256, 7997, 8098, 8639, 9239, 9633, 10065T, 10330, 10500, 11238, 11256, 12609, 12750, 13104, 13608, 14725, 16142, 16273, 16560	14898d, 15082, 15165, 15175, 15261, 15264.1C, 16061C, 16987, 17070, 17080, 17166, 17169.1C	.
Hrr_084	285	OK539152	IT, Bertonico (LO)	664.6	A1a2e1a2e1	2, 2932, 3094, 4412, 6201, 7997, 8562, 8639, 9633, 10129, 10500, 11238, 11256, 12609, 12750, 13104, 13608, 16142, 16146, 16273, 16560	14898.1T, 15082, 15165, 15175, 15264.1C, 16061C, 16987, 17070, 17080, 17169.1C	.
Hrr_088	286	OK539156	IT, Bertonico (LO)	740	A1a2e1a2e1	2, 2932, 3094, 4412, 7997, 8639, 9633, 10500, 10672, 11238, 11256, 12609, 12750, 12846, 13104, 13608, 14898.1T, 16142, 16146, 16273, 16560	15082, 15165, 15175, 15264.1C, 15777, 15896, 16061C, 16987, 17070, 17080, 17169.1C, 17682, 17801, 17879.1G, 17903.1G, 17927.1G	.
Hrr_M02	287	OK539311	IT, Matera	359	A1a2e1a2e	2, 1098, 2932, 3094, 4412, 6864, 7997, 8240, 8639, 9633, 10500, 11238, 11256, 12609, 12750, 13104, 13608, 14207, 16142, 16273, 16560	15082, 15165, 15175, 15264.1C, 16061C, 16824d, 16825d, 16987, 17070, 17080, 17169.1C	.
Hrr_136	288	OK539204	IT, Bertonico (LO)	849.7	A1a2e1a2e	2, 2932, 3094, 4412, 7997, 8621, 8639, 9633, 10500, 11238, 11256, 12609, 12750, 12835, 13104, 13608, 16142, 16273, 16560	15082, 15165, 15175, 15264.1C, 16061C, 16987, 17070, 17080, 17169.1C	.
Hrr_091	289	OK539159	IT, Bertonico (LO)	808.1	A1a2e1a2	2932, 3094, 4412, 7803, 7997, 8639, 9281, 9633, 10500, 11238, 11256, 11874, 12609, 12750, 13104, 13453, 13608, 13703, 16142, 16273, 16560	14898.1T, 15051, 15082, 15165, 15264.1C, 16061C, 16956, 16987, 17070, 17169.1C	.
Hrr_103	290	OK539171	IT, San Bovio (MI)	566.6	A1a2e1a2	2932, 3094, 4412, 6381, 7997, 8345, 8639, 9633, 10500, 11238, 11256, 12609, 12750, 13104, 13608, 16142, 16273, 16560	14898.1T, 15021, 15051, 15082, 15165, 15264.1C, 16061C, 16926, 16956, 16987, 17070, 17169.1C	.
Hrt_IL22	291	OK539430	IL, Sharon Coast, Shefayim	979.3	A1a2e1a3	3094, 4412, 6501, 7997, 8639, 10500, 11238, 11256, 11902, 12609, 12750, 13104, 13608, 14264, 14786 ,16142, 16273, 16560	14965, 15082, 15165, 15175, 15264.1C, 16061C, 16870, 16987, 17070, 17080, 17169.1C, 17859	.
Hrt_IL49	292	OK539457	IL, Sharon Coast, Shefayim	803.1	A1a2e1a3	3094, 3415, 4412, 4784, 7997, 8639, 10500, 10711, 11238, 11256, 12453A, 12609, 12750, 13104, 13608, 14264, 16142, 16273, 16560	14965, 15082, 15165, 15264.1C, 16061C, 16870, 16987, 17070, 17169.1C, 17859	.
Hrr_ES40	293	OK539298	ES, Las Coladas, Seville	141.1	A1a2e1b1a	2776, 3094, 3694, 4412, 5526, 5724, 7926, 8639, 8873, 10500, 11217, 11238, 11256, 11505, 12609, 12750, 13104, 13608, 14537, 14561, 16142, 16273, 16560	14965, 15082, 15165, 15175, 15264.1C, 16061C, 16987, 17070, 17080, 17169.1C	.
Hrr_ES41	294	OK539299	ES, Las Coladas, Seville	77.5	A1a2e1b1a	2776, 3094, 3694, 4412, 5526, 5724, 7926, 8639, 8873, 10500, 11217, 11238, 11256, 11505, 12609, 12750, 13104, 13608, 14537, 14561, 16142, 16273, 16560	14965, 15082, 15165, 15175, 15264.1C, 16061C, 16987, 17070, 17080, 17169.1C	.
Hrr_DK20	295	OK539266	DK, Kraghede	123.8	A1a2e1b1a	2771, 2776, 3094, 4412, 5649, 5724, 7301, 7926, 8639, 8873, 10359, 10500, 11238, 11256, 11505, 12609, 12750, 13104, 13608, 14000, 14537, 16142, 16215, 16273, 16560	14898.1T, 15082, 15165, 15175, 15264.1C, 16061C, 16987, 17070, 17080, 17169.1C	.
Hrt_IL36	296	OK539444	IL, Sharon Coast, Shefayim	875.8	A1a2e1b1a	2776, 3094, 4412, 5724, 7926, 8639, 8873, 10500, 10792, 11238, 11256, 11505, 12609, 12750, 13104, 13608, 14370A, 14537, 16142, 16273, 16560	14898.1T, 15082, 15165, 15175, 15264.1C, 16061C, 16987, 17070, 17080, 17168.4C	.
Hrr_PL23	297	OK539343	PL, Kępa Kiełpińska	150	A1a2e1b1a	2776, 3094, 4412, 5724, 7926, 8639, 8873, 10067, 10084, 10500, 11238, 11256, 11505, 12609, 12750, 13104, 13608, 14537, 16142, 16273, 16548, 16560	15082, 15165, 15175, 15264.1C, 15661, 16043, 16061C, 16987, 17070, 17080, 17169.1C, 17566,	.
Hrt_IL09	298	OK539417	IL, Sharon Coast, Shefayim	155.8	A1a2e1b1	2776, 2845, 3094, 4412, 4651, 4954, 5724, 7926, 8639, 8873, 10500, 11238, 11256, 12609, 13104, 13608, 14537, 16142, 16273, 16560	14898.1T, 14898.1T, 15082, 15165, 15175, 15264.1C, 16061, 16805d, 16806d, 16814d, 16987, 17070, 17080, 17169.1C, 17854	.
Hrt_IL42	299	OK539450	IL, Sharon Coast, Shefayim	621.7	A1a2e1b1	2776, 2845, 3094, 4412, 4651, 4954, 5724, 7926, 8639, 8873, 10500, 11238, 11256, 12609, 13104, 13608, 14537, 16142, 16273, 16560	14898.1T, 14898.1T, 15082, 15165, 15175, 15264.1C, 16061, 16800d, 16987, 17070, 17080, 17169.1C, 17854	.
Hrr_ES26	300	OK539290	ES, Asesera	147.3	A1a2e1b2a1	2776, 3094, 3409, 3586, 4412, 6444, 8639, 8873, 10084, 10500, 11238, 11256, 12609, 12750, 12834, 13020, 13104, 13608, 14702, 16142, 16273, 16560	14898.1T, 15082, 15165, 15175, 15264.1C, 15324, 16061C, 16987, 17070, 17080, 17169.1C, 17229	.
Hrr_081	301	OK539149	IT, San Bovio (MI)	712.3	A1a2e1b2a1	2776, 3094, 4412, 6444, 7053, 7055, 8639, 8873, 10084, 10500, 11238, 11256, 11382, 12453A, 12609, 12750, 12834, 13020, 13104, 13373, 13596, 13608, 14702, 16142, 16178, 16208, 16273, 16560	14898.1T, 14898.1TT, 15082, 15165, 15175, 15264.1C, 15324, 16061C, 16987, 17070, 17080, 17169.1C, 17229	.
Hrr_001	302	OK539070	IT, Ziano Piacentino (PC)	431	A1a2e1b2a	2776, 3094, 4181, 4412, 6384, 6444, 8639, 8873, 10500, 11238, 11256, 11934, 12609, 12750, 12834, 13020, 13104, 13608, 16142, 16273, 16560	15082, 15165, 15324, 16061C, 16987, 17070, 17229	.
Hrr_DK18	303	OK539264	DK, Kraghede	85.6	A1a2e1b2b	2776, 2914, 3094, 4412, 6444, 8639, 8873, 10500, 11238, 11256, 12609, 12750, 13104, 13401, 13608, 16142, 16273, 16548, 16560	15082, 15165, 15175, 15264.1C, 15983, 16005, 16061C, 16987, 17070, 17080, 17169.1C	.
Hrr_AL25	304	OK539381	DZ, Annaba	94.1	A1a2e1b2b	2776, 2914, 3094, 4412, 6444, 8639, 8873, 10500, 11238, 11256, 12609, 12750, 13104, 13401, 13608, 16142, 16273, 16560	15082, 15165, 15175, 15264.1C, 16061C, 16987, 17070, 17080, 17169.1C	.
Hrr_M07	305	OK539316	IT, Matera	203	A1a2e	3094, 4412, 6905, 8639, 10500, 10542, 10917G, 11238, 11256, 12357, 12609, 12750, 13104, 13608, 14669, 16141, 16142, 16273, 16560	14898d, 15082, 15165, 15175, 15264.1C, 15528, 16040, 16061C, 16987, 17070, 17080, 17169.1C, 17433	.
Hrr_AL05	306	OK539361	DZ, Annaba	123	A1a2e	3094, 3337, 3415, 4412, 4498, 5802, 7133, 8639, 10500, 10875, 11238, 11256, 11785, 12474, 12609, 12750, 13104, 13608, 14168, 16081, 16142, 16273, 16560	14898.1T, 15082, 15165, 15175, 15183, 15264.1C, 16061C, 16987, 17070, 17080, 17088, 17169.1C	.
Hrr_AL08	307	OK539364	DZ, Annaba	130.7	A1a2e	3094, 3337, 3415, 4412, 4498, 5802, 7133, 8639, 10500, 10875, 11238, 11256, 11785, 12474, 12609, 12750, 13104, 13608, 14168, 16081, 16142, 16273, 16560	15082, 15165, 15175, 15183, 15264.1C, 16061C, 16987, 17070, 17080, 17088, 17169.1C	.
Hrr_ES19	308	OK539283	ES, Asesera	82.4	A1a2e2a	2764, 3094, 3382, 4412, 5553, 10500, 11085, 11238, 11256, 11505, 12609, 12750, 13104, 13608, 14456,16142, 16273, 16332, 16560	14896.1A, 14898.1T, 15082, 15165, 15175, 15264.1C, 16061C, 16779, 16817d, 16987, 17070, 17080, 17169.1C	.
Hrr_ES30	309	OK539292	ES, La Calera, Seville	203.6	A1a2e2a	2764, 3094, 3382, 4412, 5553, 9032, 10500, 11085, 11238, 11256, 11505, 12609, 12750, 13104, 13608, 14456, 16142, 16273, 16332, 16560	14896.1A, 14898.1T, 14898.2T, 15082, 15165, 15175, 15264.1C, 16061C, 16779, 16987, 17070, 17080, 17169.1C	.
Hrr_PL35	310	OK539355	PL, Kępa Kiełpińska	135.1	A1a2e2b	3094, 3382, 4345, 4412, 5733, 10500, 11085, 11238, 11256, 11505, 12609, 12750, 13104, 13608, 14456, 16123, 16142, 16273, 16332, 16560	15082, 15165, 15175, 15238, 15264, 16061, 16987, 17070, 17080, 17143, 17169	14955Y
Hrr_AL06	311	OK539362	DZ, Annaba	332.5	A1a2e2b	1618, 3094, 3382, 4345, 4412, 5733, 8916, 9239, 10371, 10500, 10773, 11085, 11238, 11256, 11505, 12609, 12750, 13104, 13608, 14456, 16142, 16273, 16332, 16560	15082, 15165, 15175, 15264.1C, 16061C, 16987, 17070, 17080, 17169.1C	.
Hrr_CH12	312	OK539239	CH, Magadino	136	A1a2e2c	3094, 3382, 4412, 9534, 10500, 10632, 11085, 11238, 11256, 11505, 12609, 12750, 12849, 13065, 13104, 13608, 13770, 14456, 16142, 16273, 16332, 16560	14897A, 15082, 15165, 15175, 15195, 16061C, 16764, 16987, 17070, 17080, 17100	.
Hrr_ES44	313	OK539301	ES, Las Coladas, Seville	131.6	A1a2e2c	3052, 3094, 3382, 4412, 4441, 8693, 9534, 10500, 11085, 11238, 11256, 11505, 12609, 12750, 12849, 13104, 13608, 14456, 16142, 16273, 16332, 16560	14896.1A, 15082, 15165, 15175, 15264.1T, 16027, 16061C, 16987, 17070, 17080, 17169.1T	.
Hrr_118	314	OK539186	IT, Bertonico (LO)	424.5	A1a2e2	2163, 3094, 3382, 4412, 6831, 10500, 11085, 11238, 11256, 11505, 11829, 12609, 12750, 13104, 13608, 14456, 16142, 16273, 16332, 16560	14898.1T, 15082, 15165, 15175, 15264.1C, 16061C, 16779, 16987, 17070, 17080, 17169.1C	.
Hrt_IL48	315	OK539456	IL, Sharon Coast, Shefayim	1197.3	A1a2e2	2953G, 3094, 3382, 4412, 10087G, 10500, 11037, 11085, 11238, 11256, 11505, 11727, 12609, 12750, 13104, 13608, 14456, 16142, 16273, 16332, 16560	14898.1T, 15082, 15139, 15165, 15175, 15264.1C, 16061C, 16987, 17044, 17070, 17080, 17169.1C	.
Hrr_ES27	316	OK539291	ES, Asesera	149.3	A1a2e3	3094, 3631, 4329, 8339, 9107, 10434, 10632, 11238, 11256, 12609, 12750, 12834, 13020, 13104, 13608, 14702, 16142, 16273, 16560	15082, 15165, 15175, 15264.1C, 15324, 16061C, 16987, 17070, 17080, 17169.1C, 17229	.
Hrr_053	317	OK539121	IT, Carpignano Sesia (NO)	265	A1a2e3	1953A, 3094, 5082, 5667, 10500, 10646, 11238, 11256, 12609, 12750, 13608, 14567, 16142	14898.1T, 15082, 15153, 15229, 15264.1C, 16061C, 16987, 17058, 17169.1C	13949R
Hrr_059	318	OK539127	IT, Carpignano Sesia (NO)	172	A1a2f1a	3094, 4412, 4672, 6201, 10380, 10500, 11238, 11256, 12609, 12750, 12873, 13370C, 13608, 13808, 16142, 16273, 16560	15082, 15264.1C, 15661, 16061C, 16806, 16824d, 16825d, 16987, 17169.1C, 17566	.
Hrr_CH11	319	OK539238	CH, Magadino	99	A1a2f1a	851, 3094, 4412, 4672, 5703C, 6201, 10380, 10500, 11238, 11256, 11566, 12609, 12750, 12873, 13370C, 13608, 13808, 16142, 16273, 16560	14881, 14898.1T, 15082, 15661, 16061C, 16987, 17566	.
Hrr_AL02	320	OK539358	DZ, Annaba	479.2	A1a2f1b1	1953A, 3094, 3139, 4412, 4672, 7262, 10380, 10500, 11238, 11256, 11340, 11967, 12609, 12750, 12873, 13370C, 13608, 16142, 16273, 16560, 16623	14890, 14898.1T, 15014, 15082, 15264.1C, 15661, 16061C, 16919, 16987, 17169.1C, 17566	12693Y, 15528Y, 17433Y
Hrr_232	321	OK539218	IT, Leno (BS)	651.1	A1a2f1b1	3094, 3139, 4412, 4672, 7262, 10380, 10500, 11238, 11256, 11340, 11967, 12609, 12750, 12873, 13370C, 13608, 16142, 16273, 16560, 16623	14890, 14898.1T, 15014, 15082, 15264.1C, 15661, 16061C, 16919, 16987, 17169.1C, 17566	14397R
Hrr_DK05	322	OK539252	DK, Kraghede	104	A1a2f1b	2163.1T, 3094, 4412, 4672, 8450, 8504, 10380, 10500, 11238, 11256, 11967, 12609, 12750, 12873, 13370C, 13608, 16142, 16273, 16560, 16623	14898.1T, 15082, 15175, 15264.1C, 15661, 16061C, 16806, 16817d, 16818d, 16987, 17080, 17169.1C, 17566	.
Hrr_128	323	OK539196	IT, Bertonico (LO)	371.5	A1a2f1b	3094, 4412, 4489, 4672, 9502.1C, 10380, 10500, 10609, 10887, 11238, 11256, 11967, 12609, 12750, 12873, 13370C, 13608, 16142, 16273, 16560, 16623	14898.1T, 15082, 15264.1C, 15290, 15661, 15777, 16061C, 16987, 17169.1C, 17195, 17566, 17682	15139R, 17044R
Hrr_DK13	324	OK539259	DK, Kraghede	50.8	A1a2f1b	1025, 3094, 4412, 4672, 6612, 9023, 10108, 10380, 10500, 11238, 11256, 11967, 12609, 12750, 12873, 13370C, 13608, 16142, 16273, 16560, 16623	15082, 15175, 15264.1C, 15661, 16061C, 16987, 17080, 17169.1C, 17566	.
Hrr_DK24	325	OK539270	DK, Kraghede	121.6	A1a2f1b	3094, 4412, 4672, 10380, 10500, 11238, 11256, 11967, 12609, 12750, 12873, 13370C, 13608, 16142, 16273, 16398, 16560, 16623	14898.1T, 15082, 15175, 15264.1C, 15661, 16061C, 16987, 17080, 17169.1C, 17566,	.
Hrr_DK25	326	OK539271	DK, Kraghede	78.5	A1a2f1b	3094, 3658A, 3757, 4412, 4672, 7119, 10380, 10500, 11238, 11256, 11967, 12609, 12750, 12873, 13370C, 13608, 16142, 16273, 16560, 16623	15082, 15264.1C, 15661, 16061C, 16824d, 16825d, 16987, 17169.1C, 17566	.
Hrr_062	327	OK539130	IT, San Bovio (MI)	366.9	A1a2f1b	3094, 3730, 4412, 4672, 7298, 10380, 10500, 11238, 11256, 11967, 12492, 12609, 12750, 12873, 13370C, 13608, 14636, 16142, 16273, 16560, 16623	14898.1T, 15082, 15175, 15264.1C, 15661, 16061C, 16987, 17080, 17169.1C, 17566	.
Hrr_AL13	328	OK539369	DZ, Annaba	107.8	A1a2f1b	3094, 4412, 4672, 6465, 7024, 9466, 10380, 10500, 11238, 11256, 11967, 12330, 12609, 12750, 12873, 13370C, 13608, 16142, 16273, 16560, 16623	14898.1T, 15082, 15178, 15264.1C, 15661, 16061C, 16987, 17083, 17169.1C, 17566	.
Hrt_IL13	329	OK539421	IL, Sharon Coast, Shefayim	801.6	A1a2f1	3094, 4412, 4672, 6171, 6474, 10380, 10500, 11238, 11256, 12357, 12609, 12750, 12873, 12945, 13370C, 13608, 16142, 16273, 16560	14898.1T, 15082, 15264.1C, 15661, 15696, 16061C, 16987, 17169.1C, 17566, 17601	.
Hrt_IL50	330	OK539458	IL, Sharon Coast, Shefayim	888.5	A1a2f1	3094, 4412, 4672, 6171, 6474, 10380, 10500, 11238, 11256, 12357, 12609, 12750, 12873, 12945, 13370C, 13608, 16142, 16273, 16560	14898.1T, 15082, 15264.1C, 15661, 15696, 16061C, 16987, 17169.1C, 17566, 17601	.
Hrt_IL26	331	OK539434	IL, Sharon Coast, Shefayim	974	A1a2f1	3094, 4412, 4672, 6171, 6474, 10380, 10500, 11238, 11256, 12357, 12609, 12750, 12873, 12945, 13370C, 13608, 16142, 16273, 16560	14898.1T, 15082, 15264.1C, 15661, 15696, 16061C, 16987, 17169.1C, 17566, 17601	.
Hrt_IL10	332	OK539418	IL, Sharon Coast, Shefayim	786.5	A1a2f1	3094, 4412, 4672, 10380, 10500, 10728, 11238, 11256, 12609, 12633, 12750, 12873, 13370C, 13608, 16142, 16273, 16560	15082, 15175, 15264.1C, 15661, 16061C, 16987, 17080, 17169.1C, 17566	.
Hrt_IL43	333	OK539451	IL, Sharon Coast, Shefayim	685.2	A1a2f1	3094, 4412, 4672, 10380, 10500, 10728, 11238, 11256, 12609, 12633, 12750, 12873, 13370C, 13608, 16142, 16273, 16560	15082, 15175, 15264.1C, 15661, 16061C, 16806, 16987, 17080, 17169.1C, 17566	.
Hrr_UA01	334	OK539389	UA, Voronkov	454.9	A1a2f1	3094, 4412, 4453C, 4672, 8006, 10380, 10500, 11238, 11256, 12609, 12666, 12750, 12840, 12873, 13168, 13370C, 13608, 16142, 16273, 16560	15077, 15082, 15175, 15264.1C, 16061C, 16782, 16982, 16987, 17080, 17169.1C	.
Hrr_CH01	335	OK539228	CH, Magadino	136	A1a2f1	9, 3094, 3844, 4412, 4459, 4626, 4672, 4759, 10380, 10500, 11238, 11256, 12609, 12750, 12873, 13370C, 13608, 16142, 16273, 16560	14898.1T, 15082, 15165, 15661, 16061C, 16987, 17070, 17566	.
Hrr_068	336	OK539136	IT, San Bovio (MI)	502.3	A1a2f1	3094, 4412, 4672, 9104, 10380, 10500, 11238, 11256, 12609, 12750, 12873, 13370C, 13608, 16142, 16273, 16560	14898.1T, 15082, 15175, 15261, 15264.1C, 15661, 16061C, 16987, 17080, 17166, 17169.1C, 17566	.
Hrr_ES39	337	OK539297	ES, Las Coladas, Seville	131.1	A1a2f2a	150, 2159.1T, 2918, 3094, 3998, 4412, 9014, 9146, 9311, 10282, 10500, 11256, 12609, 12750, 12873, 13168, 13608, 16142, 16273, 16302, 16560	14898.1T, 15082, 15175, 15264, 16061C, 16987, 17080, 17169.1C	15157R, 17139R
Hrr_018	338	OK539086	IT, Morbegno (SO)	265	A1a2f2a	150, 2918, 3094, 3133, 3998, 4412, 5526, 9146, 10500, 11256, 12609, 12750, 12873, 13608, 13910, 16142, 16250, 16273, 16302, 16560	14898.1T, 15082, 15175, 16061C, 16987, 17080	.
Hrr_PL27	339	OK539347	PL, Kępa Kiełpińska	140.2	A1a2f2	150, 1798, 2159.1T, 3094, 3998, 4412, 10096, 10326, 10500, 11256, 12609, 12750, 12873, 13608, 16142, 16273, 16324, 16560	14882, 14898.1T.1T, 15082, 15175, 15264.1C, 15280, 15777, 16061C, 16987, 17080, 17169.1C, 17185, 17682	.
Hrr_030	340	OK539098	IT, Castiraga vidardo (LO)	113	A1a2f	3094, 4412, 6099, 8301, 10500, 11238, 11256, 11604, 12609, 12750, 12846, 12873, 12939, 13023, 13608, 13958, 14010, 14171, 16142, 16273, 16527, 16560, 16575	14817, 14898.1T, 15051, 15080, 15082, 16061C, 16806, 16956, 16985, 16987	.
Hrr_055	341	OK539123	IT, Carpignano Sesia (NO)	320	A1a2g	3094, 3523, 3679, 4012, 4412, 6378, 7262, 10027, 10168, 10257, 10500, 11238, 11256, 12609, 12750, 13608, 14540, 16142, 16273, 16560	14898.1T, 15264.1C, 16061C, 17169.1C	.
Hrr_043	342	OK539111	IT, Carpignano Sesia (NO)	113	A1a2g	3094, 3523, 4412, 6213, 9549, 10027, 10500, 11238, 11256, 12609, 12750, 13608, 16142, 16273, 16560	14898, 15082, 16061C, 16987, 17877	.
Hrr_041	343	OK539109	IT, Castiraga vidardo (LO)	145	A1a2g	3094, 3523, 4412, 8281, 10027, 10319, 10500, 11238, 11256, 12609, 12750, 13608, 14660, 16142, 16273, 16560	14898.1T, 15082, 15173, 16061C, 16987, 17078	.
Hrr_233	344	OK539219	IT, Leno (BS)	637.9	A1a2g	3094, 3523, 4412, 10027, 10500, 11238, 11256, 12609, 12750, 13608, 16142, 16273, 16560	14898, 15082, 15264.1C, 16061C, 16987, 17169.1C, 17877	17907R
Hrr_037	345	OK539105	IT, Castiraga vidardo (LO)	260	A1a2h	127, 378, 3094, 4412, 5012, 5778, 6174, 8375, 10500, 11256, 11466, 12609, 12750, 13608, 14169, 14522, 16142, 16273, 16560	15082, 15175, 15459, 15760, 16061C, 16987, 17080, 17364, 17665	.
Hrr_100	346	OK539168	IT, San Bovio (MI)	678	A1a2h	127, 378, 3094, 4412, 5012, 5778, 6174, 8375, 10500, 11256, 11466, 12609, 12750, 13608, 14169, 14522, 16142, 16273, 16560	14869d, 15082, 15175, 15264.1C, 15459, 15760, 16061C, 16987, 17080, 17169.1C, 17364, 17665	.
Hrr_DK01	347	OK539248	DK, Kraghede	105	A1a2h	127, 378, 3094, 4412, 4828, 5012, 5778, 6174, 8183, 8375, 10500, 10935, 11238, 11256, 11466, 12609, 12750, 13608, 14169, 14522, 16142, 16273, 16560	14869d, 14898, 15082, 15175, 15264.1C, 15459, 15760, 16061C, 16987, 17080, 17169.1C, 17364, 17665	.
Hrr_116	348	OK539184	IT, San Bovio (MI)	306.3	A1a2h	127, 378, 3094, 4412, 5012, 5778, 6174, 8375, 10500, 11238, 11256, 11466, 12609, 12750, 13608, 14169, 14522, 16142, 16273, 16560	14869d, 14898.1T, 15082, 15264.1T, 15459, 15661, 15760, 16061C, 16987, 17169.1T, 17364, 17566, 17665	.
Hrr_006	349	OK539074	IT, Morbegno (SO)	197	A1a2i	2738, 2914, 3094, 4348, 4412, 5622, 7574, 8420, 9161, 10500, 11238, 11256, 11260, 12036, 12324, 12609, 12750, 13608, 14180, 14714, 16142, 16273, 16560, 16578	15082, 16061C, 16806, 16987	.
Hrr_130	350	OK539198	IT, Bertonico (LO)	383.2	A1a2i	2738, 2914, 3094, 4348, 4412, 5622, 8420, 9161, 9852, 10500, 11238, 11256, 11260, 12036, 12324, 12609, 12750, 13608, 14024, 14180, 14714, 16142, 16273, 16560, 16578	14898.1T, 15082, 15264.1C, 16061C, 16987, 17169.1C	.
Hrr_CH19	351	OK539246	CH, Magadino	105	A1a2j	753, 2163, 3094, 4412, 4558, 4984, 5336, 5368, 7936, 8498, 10500, 11238, 11256, 12609, 12750, 13608, 13802, 16142, 16273, 16560	15082, 15157, 15661, 16061C, 16987, 17062, 17566	.
Hrr_PL03	352	OK539323	PL, Kępa Kiełpińska	505.8	A1a2j	2163, 3094, 4412, 4558, 4984, 5336, 10500, 11238, 11256, 12609, 12750, 13608, 13802, 14738, 16142, 16273, 16560	14898.1T, 15082, 15157, 15264.1C, 15661, 16061C, 16744, 16987, 17062, 17169.1C, 17566	.
Hrr_PL06	353	OK539326	PL, Kępa Kiełpińska	108.5	A1a2k1	2, 1758, 3094, 3220, 3810, 4343, 4412, 4581, 6021, 9505, 10500, 11160, 11209, 11238, 11256, 11886, 12429, 12609, 12750, 13551, 13608, 14345, 16142, 16197, 16273, 16560, 16626	14898.1T, 15082, 15264.1C, 15661, 16061C, 16745d, 16987, 17169.1C, 17566	.
Hrr_115	354	OK539183	IT, San Bovio (MI)	715.9	A1a2k1	3094, 3220, 3810, 4412, 4581, 6021, 7553, 7942, 8156, 9505, 10500, 10836, 11160, 11238, 11256, 11886, 12609, 12684, 12750, 13608, 16142, 16273, 16560	14898.1T, 15082, 15264.1C, 15661, 16061C, 16749d, 16806d, 16987, 17169.1C, 17566	.
Hrt_IL40	355	OK539448	IL, Sharon Coast, Shefayim	775.5	A1a2k	730, 3094, 3343, 4412, 4581, 6561, 7277, 7817, 10045, 10434, 10500, 11238, 11256, 12012, 12609, 12750, 13266, 13608, 14844, 16142, 16273, 16455, 16505, 16560	15082, 15264.1C, 15661, 15961, 15994, 16016, 16061C, 16745d, 16987, 17169.1C, 17566, 17866	.
Hrt_IL01	356	OK539409	IL, Sharon Coast, Shefayim	661	A1a2l1	72T, 2133, 3094, 4412, 4441, 4989, 5053, 7037, 7394, 10084, 10467, 10499, 10500, 11238, 11256, 12609, 12750, 13219, 13608, 16142, 16273, 16560	14898.1T, 15082, 15175, 15178, 15264.1C, 15290, 16033, 16061C, 16987, 17080, 17083, 17169.1C, 17195	.
Hrr_PL33	357	OK539353	PL, Kępa Kiełpińska	110.4	A1a2l1	2830, 3094, 3103, 4412, 4441, 4753, 5225, 7037, 7394, 10084, 10499, 10500, 11238, 11256, 12609, 12750, 13608, 13782, 14111, 16142, 16273, 16560	15082, 15175, 15264.1C, 15661, 16061C, 16987, 17080, 17169.1C, 17566	.
Hrr_PL19	358	OK539339	PL, Kępa Kiełpińska	119.9	A1a2l1	1088, 2159.1T, 3094, 4412, 4441, 5913A, 7037, 7394, 8879, 10084, 10499, 10500, 11238, 11256, 12180, 12468, 12609, 12750, 13608, 16142, 16273, 16560	14898.1T, 14938, 15082, 15264.1C, 16061C, 16843, 16987, 17169.1C	.
Hrr_082	359	OK539150	IT, Bertonico (LO)	621.6	A1a2l1	3094, 4412, 4441, 4693, 4915T, 5409, 6831, 7037, 7394, 8217, 9026, 10084, 10426, 10499, 10500, 11238, 11256, 12609, 12750, 13608, 15082, 16142, 16239, 16273, 16365, 16560	15175, 15264.1C, 16061C, 16987, 17080, 17169.1C	.
Hrr_DK27	360	OK539273	DK, Kraghede	94.4	A1a2l2	599, 3094, 3202, 4412, 4441, 4633, 4986, 6420, 6498A, 7037, 10084, 10314, 10499, 10500, 11238, 11256, 11794, 12609, 12750, 13464, 13608, 16142, 16197, 16273, 16560	14898.1T, 15082, 15264.1C, 16061C, 16777, 16987, 17169.1C	.
Hrr_UA17	361	OK539405	UA, Voronkov	706.8	A1a2l2	3094, 3202, 4412, 4441, 4633, 6303, 7037, 8912, 10084, 10314, 10499, 10500, 10890, 11238, 11256, 11794, 12609, 12750, 13464, 13608, 14216, 16142, 16197, 16250, 16273, 16560	15082, 15264.1C, 16061C, 16987, 17169.1C	.
Hrr_DK17	362	OK539263	DK, Kraghede	97.6	A1a2	1796, 3094, 4003, 4412, 7490, 7529, 9648, 10500, 11238, 11256, 12504, 12609, 12888, 13168, 13608, 16142, 16273, 16560	14078T, 15082, 15170, 15264.1C, 15696, 16043, 16061C, 16987, 17075, 17169.1C, 17601	.
Hrr_063	363	OK539131	IT, San Bovio (MI)	357.9	A1a2	2281, 2813, 3094, 4412, 5892, 6144, 6402, 10114, 10500, 11238, 11256, 11394, 12609, 12750, 13608, 16142, 16273, 16289, 16308, 16560, 16659	14898.1T, 15082, 15264.1C, 15777, 16061C, 16987, 17169.1C, 17682	.
Hrr_PL30	364	OK539350	PL, Kępa Kiełpińska	87.5	A1a2	3052, 3094, 3718A, 4412, 4738, 6372, 6918, 7532, 7817, 10344, 10440, 10500, 11238, 11256, 11829, 12609, 12750, 13551, 13608, 14135, 14159, 16142, 16273, 16560, 18126	14898.1T, 15082, 15175, 15264.1C, 15696, 16061C, 16743.1T, 16806, 16987, 17080, 17169.1C, 17601	.
Hrr_UA14	365	OK539402	UA, Voronkov	354.8	A1a2a	3094, 4412, 7918, 8183, 9053, 9747, 10500, 11238, 11256, 12609, 12750, 13227, 13608, 14261, 16142, 16273, 16560	15082, 15170, 15178, 15196, 15264.1C, 15968, 15979, 15990, 16001, 16023, 16061C, 16987, 17075, 17083, 17101, 17169.1C	.
Hrr_AL19	366	OK539375	DZ, Annaba	138.5	A1a3a1a	2738, 3094, 3998, 4822A, 9014, 9648, 10500, 11238, 11256, 11765, 12750, 13215, 13219, 13608, 16142, 16273	15082, 15896, 16061C, 16987, 17801	.
Hrr_080	367	OK539148	IT, San Bovio (MI)	702.6	A1a3a1a	3094, 3998, 4822A, 6096, 9014, 9648, 10500, 11238, 11256, 12750, 13215, 13608, 16142, 16273	14890, 15082, 15896, 16061C, 16987, 17801	.
Hrr_021	368	OK539089	IT, Morbegno (SO)	128	A1a3a1a	3094, 3998, 4822A, 5670C, 7235, 9014, 9648, 10500, 11238, 11256, 12750, 13215, 13608, 16142, 16273	14898.1T, 15082, 15101, 15896, 16061C, 16987, 17006, 17801	.
Hrr_051	369	OK539119	IT, Carpignano Sesia (NO)	235	A1a3a1	3094, 4627, 4822A, 9014, 9648, 10500, 11238, 11256, 12750, 13215, 13608, 16142, 16273, 16388	15082, 15896, 16061C, 16987, 17801	.
Hrr_ES24	370	OK539288	ES, Asesera	136.6	A1a3a	3094, 5499, 6564, 7235, 9648, 10500, 11238, 11256, 12750, 13215, 13608, 16142, 16273	15082, 16061C, 16828, 16987	.
Hrr_AL10	371	OK539366	DZ, Annaba	136	A1a3b1	3094, 7184, 9648, 10500, 10711, 11238, 11256, 11319, 12202, 12750, 13215, 13287, 13608, 13796, 16142, 16273	15082, 15170, 16061C, 16806, 16817d, 16818d, 16987, 17075	.
Hrr_AL32	372	OK539388	DZ, Annaba	102.6	A1a3b1	3094, 4699, 6381, 7184, 9648, 10500, 11238, 11256, 12202, 12750, 13287, 13608, 13796, 16142, 16273	14898.1T, 15082, 15170, 16061C, 16987, 17075	.
Hrr_PL34	373	OK539354	PL, Kępa Kiełpińska	141.5	A1a3b	3094, 3217, 7184, 9648, 10100, 10500, 11238, 11256, 12750, 13608, 13796, 16142, 16273	15082, 15170, 16061C, 16987, 17075	.
Hrr_048	374	OK539116	IT, Carpignano Sesia (NO)	214	A1a4a	1097, 3094, 3535, 4810, 5670, 6240, 7836A, 9712, 10500, 11238, 11256, 11541A, 11824, 12750, 13461, 13608, 13985, 14024, 16142, 16273, 16365	15082, 15094, 15104, 15972, 16061C, 16987, 16999, 17009	.
Hrr_201	375	OK539205	IT, Corticelle del Pieve (BS)	4216	A1a4a	1097, 3094, 3535, 4810, 5670, 6240, 7836A, 9712, 10500, 11238, 11256, 11541A, 11824, 12750, 13461, 13608, 13985, 14024, 16142, 16273, 16324, 16365	15082, 15094, 15104, 15264.1C, 16061C, 16987, 16999, 17009, 17169.1C	.
Hrr_034	376	OK539102	IT, Castiraga vidardo (LO)	122	A1a4b1	2737A, 3094, 3550, 5490, 5622, 7940, 9014, 9092, 10500, 11238, 11256, 11824, 11965, 11988, 12054, 12750, 13608, 13802, 13982, 16142, 16273	15050, 15082, 15696, 16061C, 16955, 16987, 17601	.
Hrr_036	377	OK539104	IT, Castiraga vidardo (LO)	155	A1a4b1	2737A, 3094, 5490, 5622, 7940, 9014, 10500, 11238, 11256, 11824, 11965, 11988, 12054, 12750, 13065, 13608, 13802, 13982, 16142, 16273	15050, 15082, 15696, 16061C, 16955, 16987, 17601	14901M
Hrr_108	378	OK539176	IT, San Bovio (MI)	276	A1a4b	3094, 5622, 6861, 7424, 10500, 10811, 11238, 11256, 11824, 11965, 11988, 12054, 12750, 13191, 13608, 13802, 13982, 16142, 16273	14898.1T, 14902A, 15050, 15082, 15104, 15264.1C, 15696, 16061C, 16955, 16987, 17009, 17169.1C, 17601	.
Hrr_110	379	OK539178	IT, San Bovio (MI)	522.5	A1a4b	3094, 5622, 6861, 7424, 10500, 10811, 11238, 11256, 11824, 11965, 11988, 12054, 12750, 13191, 13608, 13802, 13982, 16142, 16273	14898.1T, 14902A, 15050, 15082, 15104, 15264.1C, 15696, 16061C, 16955, 16987, 17009, 17169.1C, 17601	.
Hrr_PL32	380	OK539352	PL, Kępa Kiełpińska	126.9	A1a4c	3094, 3730, 6570, 8852, 10500, 10950, 11238, 11256, 11424, 11719, 11824, 12750, 13608, 16142, 16146, 16273	14898.1T, 15082, 15264.1C, 15696, 16061C, 16806, 16817, 16818, 16987, 17169.1C, 17601	.
Hrr_AL03	381	OK539359	DZ, Annaba	967.1	A1a4c1	3094, 3730, 4783, 6696, 7226, 8456C, 8852, 8861, 10500, 10950, 11238, 11256, 11719, 11824, 11967, 12750, 13608, 13679T, 14054, 14561, 16142, 16146, 16273	15082, 15264.1C, 16061C, 16987, 17169.1C	.
Hrr_UA20	382	OK539408	UA, Voronkov	497.1	A1a4c1	3094, 3488, 3730, 4783, 6696, 7226, 8456C, 8852, 8861, 10500, 10950, 11238, 11256, 11719, 11824, 12750, 13608, 14054, 16142, 16146, 16273	15082, 15264.1C, 16061C, 16987, 17169.1C	17293R
Hrr_PL05	383	OK539325	PL, Kępa Kiełpińska	126.7	A1b	2746, 2974, 2998, 3091, 3094, 6816, 7845, 8465, 10102, 10500, 10650, 10830, 11238, 11256, 12013, 12750, 13297, 13608, 13707, 14678, 16142, 16273, 16590	14898.1T.1T, 14898.1T.2T, 15082, 15264.1C, 16061C, 16745d, 16987, 17169.1C	.
Hrt_IL19	384	OK539427	IL, Sharon Coast, Shefayim	528.3	A1b	2746, 2974, 2998, 3091, 3094, 6816, 7845, 8465, 10102, 10500, 10650, 10830, 11238, 11256, 12013, 12750, 13608, 13707, 14678, 16142, 16273, 16590, 16620	15082, 15264.1C, 16061C, 16849, 16987, 17169	17070R
Hrr_AL18	385	OK539374	DZ, Annaba	146.7	A1b	2746, 2974, 2998, 3091, 3094, 6816, 7845, 8465, 10102, 10500, 10650, 10830, 11238, 11256, 12013, 12153, 12750, 13608, 13707, 14678, 16142, 16273, 16590	15082, 15264.1C, 16055, 16061C, 16063, 16745d, 16806, 16987, 17169.1C	.
Hrr_ES35	386	OK539295	ES, La Calera, Seville	162.3	A2	1192, 2995, 3076, 3094, 3754, 4276, 5138, 5808, 6201, 6402, 6465, 6729, 7196, 7556A, 8324C, 9014, 9410, 9798, 10263, 10359, 10494, 10500, 10716, 10830, 10998, 11127, 11238, 11256, 11280, 11982, 12447, 12732, 12750, 13401, 13608, 13707, 13880, 14048, 14357, 14483, 16142, 16176, 16208, 16263, 16273, 16675	14898.1T, 15082, 15170, 15264.1C, 15696, 16061C, 16744.1C, 16987, 17075, 17169.1C, 17601	.
Hrt_IL11	387	OK539419	IL, Sharon Coast, Shefayim	230.5	A2	3076, 3094, 4213, 5142, 5808, 6201, 6729, 7196, 7556A, 8312, 8324C, 9272, 9335, 10263, 10359, 10500, 10660, 10716, 10773, 11238, 11256, 11260, 11280, 11451, 12732, 12750, 13401, 13608, 13707, 13880, 14048, 16176, 16208, 16273, 16675	14898.1T, 15051, 15082, 15264.1C, 16061C, 16743.1T, 16956, 16987, 17169.1C	.
Hrr_054	388	OK539122	IT, Carpignano Sesia (NO)	182.8	A3	227, 2631, 3076, 3094, 4051, 4429, 4619, 5445, 6021, 6373, 7556A, 8324C, 9556, 10263, 10357, 10359, 10500, 10711, 11238, 11256, 11970, 12171, 12543, 12750, 12984, 13401, 13608, 13707, 13880, 14312, 16142, 16273	14867, 14898.1T, 15082, 15170, 15238, 15264.1C, 15324, 15484, 15515, 15696, 16061C, 16987, 17075, 17143, 17169.1C, 17229, 17389, 17420, 17601	.
Hrt_IL27	389	OK539435	IL, Sharon Coast, Shefayim	778.9	B1	61, 2179, 2742d, 2909, 3034, 3076, 3094, 3367, 3424, 3566, 4813, 5571, 5688, 5796, 5814, 6234, 6522, 6621, 7053, 7061, 7082, 7119, 7326, 7334, 7451, 7556A, 7742, 8060, 8067, 8108, 8324C, 8624T, 8702, 8828, 10168, 10263, 10359, 10434, 10500, 10566, 10647, 10660, 10803, 10936, 10953A, 10968, 11115, 11238, 11256, 11388, 11833, 11863, 12396, 12414, 12729, 12750, 12795G, 12816, 12885, 12912, 13168, 13…	14898, 15082, 15166, 15196, 15264.1C, 15271, 15280, 15661, 15760, 15777, 16046, 16061C, 16987, 17071, 17101, 17169.1C, 17176, 17185, 17566, 17665, 17682	.
Hrt_IL45	390	OK539453	IL, Sharon Coast, Shefayim	930.7	B1	61, 2179, 2742d, 2909, 3034, 3076, 3094, 3367, 3424, 3566, 3604, 4315, 4540, 4813, 5571, 5688, 5796, 5814, 6234, 6522, 6621, 7053, 7061, 7082, 7119, 7326, 7334, 7451, 7556A, 7742, 8060, 8067, 8108, 8324C, 8624T, 8702, 8828, 10263, 10273, 10359, 10434, 10500, 10566, 10587, 10647, 10660, 10803, 10936, 10953A, 10968, 11115, 11238, 11256, 11388, 11833, 11863, 12396, 12729, 12750, 12795G, 12816, 12885…	14898, 15082, 15166, 15196, 15264.1C, 15271, 15280, 15288, 15661, 15760, 15777, 16046, 16061C, 16987, 17071, 17101, 17169.1C, 17176, 17185, 17193, 17566, 17665, 17682	.
Hrt_IL44	391	OK539452	IL, Sharon Coast, Shefayim	573.9	B	61, 2742d, 2909, 3034, 3076, 3094, 3367, 3424, 3566, 4813, 5571, 5688, 5796, 5814, 6219, 6234, 6522, 6621, 7082, 7119, 7326, 7334, 7451, 7556A, 7586, 7742, 8060, 8067, 8108, 8229, 8324C, 8624T, 8702, 10168, 10263, 10359, 10434, 10500, 10566, 10647, 10660, 10803, 10936, 10953A, 10968, 11115, 11238, 11256, 11388, 11826, 11833, 11863, 12396, 12729, 12750, 12795G, 12816, 12885, 12912, 13180, 13215, 1…	15082, 15170, 15175, 15264.1C, 15271, 15280, 15661, 15760, 15777, 16046, 16061C, 16987, 17075, 17080, 17169.1C, 17176, 17185, 17566, 17665, 17682	.
Hrt_IL28	392	OK539436	IL, Sharon Coast, Shefayim	824.5	B	61, 2742d, 2909, 3034, 3076, 3094, 3367, 3424, 3566, 4813, 5571, 5688, 5796, 5814, 6234, 6363, 6522, 6621, 7082, 7119, 7326, 7334, 7451, 7556A, 7742, 8060, 8067, 8108, 8255, 8324C, 8624T, 8702, 10117, 10168, 10263, 10359, 10434, 10500, 10566, 10647, 10660, 10803, 10936, 10953A, 10968, 11115, 11238, 11256, 11388, 11443, 11833, 11863, 12396, 12729, 12750, 12795G, 12816, 12885, 12912, 13180, 13215, …	15082, 15166, 15264.1C, 15271, 15280, 15290, 15661, 15760, 15777, 16046, 16061C, 16806d, 16987, 17071, 17169.1C, 17176, 17185, 17195, 17566, 17665, 17682	.
Hrg_04	393	OK539068	CN, Guangzhou	666	C1a	89d, 618, 912, 1464C, 2281, 2740d, 2741d, 2747, 3014, 3076, 3094, 3415, 3424, 3757, 3844, 3858, 3982, 4003, 4063, 4111, 4144, 4315, 4318A, 4336, 4540A, 4627, 4813, 4987, 5143, 5688, 5844, 5856, 5889, 5949, 5953, 6099, 6144, 6189, 6234, 6246, 6276, 6366, 6384, 6504, 6522, 6585, 6618, 6621, 6699, 6726, 7024, 7226, 7424, 7532, 7556A, 7697, 7742, 7884, 8012, 8067, 8069, 8098, 8108, 8315, 8324C, 8352,…	15139, 15170, 15179, 15264.1C, 15271, 15280, 15291, 15528, 15661, 15685, 15696, 15760, 16061C, 16772, 16779, 16780, 17044, 17075, 17084, 17169.1C, 17176, 17185, 17196, 17433, 17566, 17590, 17601, 17665, 17864d, 17865d, 17866d	.
Hrg_03	394	OK539067	CN, Guangzhou	743	C1a	89d, 618, 912, 1464C, 1466, 2281, 2740d, 2741d, 2747, 3014, 3076, 3094, 3415, 3424, 3757, 3844, 3858, 3982, 4003, 4063, 4111, 4144, 4315, 4318A, 4336, 4540A, 4627, 4813, 4987, 5143, 5688, 5844, 5856, 5889, 5949, 5953, 6099, 6144, 6189, 6234, 6246, 6276, 6366, 6384, 6504, 6522, 6585, 6618, 6621, 6699, 6726, 7024, 7226, 7424, 7460, 7532, 7556A, 7697, 7742, 7884, 8012, 8067, 8069, 8108, 8324C, 8352,…	14898.1T, 14898.2T, 14898.1T, 15139, 15170, 15179, 15264.1C, 15271, 15280, 15290, 15291, 15528, 15661, 15685, 15688C, 15696, 16061C, 16772, 16779, 17044, 17075, 17084, 17169.1C, 17176, 17185, 17195, 17196, 17433, 17566, 17590, 17593C, 17601, 17864d, 17865d, 17866d	.
Hrg_02	395	OK539066	CN, Jian	730	C1	89d, 618, 912, 1464C, 2281, 2740d, 2741d, 2747, 2956, 3014, 3076, 3094, 3415, 3424, 3535, 3757, 3844, 3858, 3982, 4003, 4063, 4111, 4144, 4249, 4315, 4318A, 4336, 4540A, 4627, 4813, 4987, 5143, 5688, 5844, 5856, 5889, 5949, 5953, 6099, 6144, 6189, 6234, 6246, 6276, 6366, 6504, 6522, 6585, 6618, 6621, 6699, 6726, 7024, 7226, 7424, 7532, 7556A, 7697, 7742, 7884, 8012, 8067, 8069, 8108, 8246, 8324C,…	14898.1T, 14898.2T, 15139, 15170, 15175, 15179, 15264.1C, 15271, 15280, 15281, 15291, 15528, 15661, 15685, 15696, 16061C, 16772, 16779, 16806, 16814, 17044, 17075, 17080, 17084, 17169.1C, 17176, 17185, 17186, 17196, 17433, 17566, 17590, 17601, 17864d, 17865d, 17866d	.
Hrg_05	396	OK539069	CN, Changsha	425.2	C	89d, 618, 912, 1464C, 2281, 2740d, 2741d, 2747, 3014, 3076, 3094, 3415, 3424, 3757, 3844, 3858, 3881, 3982, 4003, 4063, 4111, 4315, 4318A, 4336, 4540A, 4627, 4813, 4987, 5143, 5416, 5688, 5844, 5856, 5889, 5949, 5953, 6099, 6144, 6189, 6234, 6246, 6276, 6366, 6384, 6504, 6522, 6585, 6618, 6621, 6699, 6726, 7024, 7226, 7424, 7556A, 7697, 7742, 7884, 8012, 8067, 8069, 8108, 8324C, 8352, 8414, 8486,…	14898.1T, 15048, 15139, 15170, 15179, 15264.1C, 15271, 15280, 15291, 15528, 15685, 15696, 16061C, 17044, 17075, 17084, 17169.1C, 17176, 17185, 17196, 17433, 17590, 17601, 17864d, 17865d, 17866d, 17885d	.
Hre_02	397	OK539051	US, Nebraska	1845	D1a1	89, 129, 1464C, 2281, 2729, 2742d, 2750d, 3014, 3076, 3094, 3196, 3295, 3371, 3415, 3424, 3757, 3844, 3858, 4003, 4051, 4063, 4087, 4111, 4315, 4318G, 4378, 4540A, 4579, 4621A, 4642G, 4708, 4813, 4834, 4939, 5143, 5490, 5508, 5688, 5844, 5856, 5889, 5913, 5949, 5953, 6024, 6087, 6099, 6144, 6189, 6234, 6246, 6366, 6384, 6438, 6504, 6522, 6585, 6621, 6699, 6726, 7024, 7226, 7326, 7424, 7442, 7556A…	15077, 15080, 15082, 15139, 15157, 15170, 15183, 15264.1C, 15661, 15696, 15777, 16061C, 16779, 16982, 16985, 16987, 17044, 17062, 17075, 17088, 17169.1C, 17566, 17601, 17682	.
Hre_15	398	OK539064	US, Nebraska	736	D1a1	89, 129, 1464C, 2281, 2729, 2742d, 2750d, 3014, 3076, 3094, 3196, 3295, 3371, 3415, 3424, 3757, 3844, 3858, 4003, 4051, 4063, 4087, 4111, 4315, 4318G, 4378, 4540A, 4579, 4621A, 4633, 4642G, 4708, 4813, 4834, 4939, 5143, 5490, 5508, 5688, 5844, 5856, 5889, 5913, 5949, 5953, 6024, 6087, 6099, 6144, 6189, 6234, 6246, 6366, 6384, 6438, 6522, 6585, 6621, 6699, 6726, 7024, 7226, 7424, 7442, 7556A, 7697…	14898.1T, 15077, 15082, 15106, 15139, 15157, 15170, 15183, 15264.1C, 15661, 15696, 15777, 16061C, 16744.1C, 16779, 16982, 16987, 17011, 17,044, 17062, 17075, 17088, 17169.1C, 17566, 17601, 17682	.
Hre_05	399	OK539054	US, Nebraska	4299	D1a	89, 129, 1464C, 2281, 2729, 2742d, 2750d, 3014, 3076, 3094, 3196, 3295, 3371, 3415, 3424, 3757, 3844, 3858, 4003, 4051, 4063, 4087, 4111, 4315, 4318G, 4378, 4540A, 4579, 4621A, 4633, 4642G, 4708, 4813, 4834, 4939, 5143, 5490, 5508, 5688, 5844, 5856, 5889, 5913, 5949, 5953, 6024, 6087, 6099, 6144, 6189, 6234, 6246, 6366, 6384, 6438, 6504, 6522, 6585, 6621, 6699, 6726, 7024, 7226, 7424, 7442, 7556A…	15077, 15082, 15106, 15139, 15157, 15170, 15183, 15264.1C, 15661, 15685, 15696, 15777, 16061C, 16779, 16982, 16987, 17011, 17044, 17062, 17075, 17088, 17169.1C, 17566, 17590, 17601, 17682	.
Hre_10	400	OK539059	US, Nebraska	2021	D1a	89, 129, 1464C, 2281, 2729, 2742d, 2750d, 3014, 3076, 3094, 3196, 3295, 3371, 3415, 3424, 3580, 3757, 3844, 3858, 4003, 4051, 4063, 4087, 4111, 4315, 4318G, 4378, 4540A, 4579, 4621A, 4642, 4708, 4813, 4834, 4939, 5143, 5490, 5508, 5688, 5844, 5856, 5889, 5913, 5949, 5953, 6024, 6087, 6099, 6144, 6189, 6234, 6246, 6366, 6384, 6438, 6504, 6522, 6585, 6621, 6699, 6726, 7024, 7226, 7424, 7442, 7556A,…	15051, 15077, 15082, 15106, 15139, 15157, 15170, 15183, 15264.1C, 15661, 15696, 15777, 16061C, 16779, 16818, 16956, 16982, 16987, 17011, 17044, 17062, 17075, 17088, 17169, 17566, 17601, 17682	.
Hre_03	401	OK539052	US, Nebraska	4576	D1b	89, 129, 1464C, 2281, 2729, 2742d, 2750d, 3014, 3076T, 3094, 3196, 3295, 3371, 3415, 3424, 3757, 3844, 3858, 4003, 4051, 4063, 4111, 4315, 4318G, 4378, 4540A, 4579, 4621A, 4633, 4642G, 4708, 4813, 4834, 4939, 5143, 5221, 5490, 5508, 5688, 5844, 5856, 5889, 5913, 5949, 5953, 6024, 6087, 6099, 6144, 6189, 6234, 6246, 6366, 6384, 6438, 6504, 6522, 6579, 6585, 6621, 6699, 6726, 7024, 7226, 7424, 7439…	15077, 15082, 15139, 15157, 15170, 15183, 15264.1C, 15661, 15696, 15777, 16061C, 16982, 16987, 17044, 17062, 17075, 17088, 17169.1C, 17566, 17601, 17682	.
Hre_04	402	OK539053	US, Nebraska	1071	D1b	89, 129, 1464C, 2281, 2729, 2742d, 2750d, 3014, 3076T, 3094, 3196, 3295, 3371, 3415, 3424, 3757, 3844, 3858, 4003, 4051, 4063, 4315, 4318G, 4378, 4540A, 4579, 4621A, 4633, 4642G, 4708, 4813, 4834, 4939, 5143, 5490, 5508, 5688, 5844, 5856, 5889, 5913, 5949, 5953, 6024, 6087, 6099, 6144, 6189, 6234, 6246, 6366, 6384, 6438, 6504, 6522, 6579, 6585, 6621, 6699, 6726, 7024, 7226, 7424, 7439, 7442, 7556…	15077, 15082, 15139, 15157, 15170, 15183, 15264.1C, 15661, 15696, 15777, 16061C, 16982, 16987, 17044, 17062, 17075, 17088, 17169.1C, 17566, 17601, 17682	15204R, 17109R
Hre_07	403	OK539056	US, Nebraska	2126	D2a	89, 129, 1464C, 2281, 2729, 2742d, 2750d, 3014, 3076, 3094, 3196, 3295, 3371, 3415, 3424, 3757, 3844, 3858, 4003, 4051, 4063, 4111, 4315, 4318G, 4378, 4426, 4540A, 4633, 4642A, 4708, 4808, 4813, 4834, 4939, 5143, 5490, 5508, 5688, 5844, 5856, 5889, 5913, 5949, 5953, 6024, 6087, 6099, 6144, 6189, 6234, 6246, 6366, 6384, 6453, 6504, 6522, 6585, 6621, 6699, 6726, 7024, 7226, 7424, 7442, 7556A, 7697,…	15048, 15078, 15082, 15139, 15170, 15183, 15193, 15196, 15264.1C, 15777, 16061C, 16062, 16749.1C, 16779, 16953, 16983, 16987, 17044, 17075, 17088, 17098, 17101, 17169.1C, 17682	17772R
Hre_08	404	OK539057	US, Nebraska	1854	D2a	89, 129, 1464C, 2281, 2729, 2738, 2742d, 2750d, 2992, 3014, 3076, 3094, 3196, 3295, 3371, 3415, 3424, 3757, 3844, 3858, 4003, 4051, 4063, 4111, 4315, 4318G, 4378, 4426, 4540A, 4633, 4642A, 4708, 4808, 4813, 4834, 4939, 5143, 5490, 5508, 5688, 5844, 5856, 5889, 5913, 5949, 5953, 6024, 6087, 6099, 6144, 6189, 6234, 6246, 6366, 6384, 6453, 6504, 6522, 6585, 6621, 6699, 6726, 7024, 7226, 7424, 7442, …	15048, 15050T, 15078, 15082, 15139, 15170, 15183, 15193, 15196, 15264.1C, 15777, 16061C, 16062, 16744.1C, 16779, 16953, 16955T, 16983, 16987, 17044, 17075, 17088, 17098, 17101, 17169, 17682	.
Hre_11	405	OK539060	US, Nebraska	3647	D2a	89, 129, 1464C, 2163.1C, 2281, 2729, 2742d, 2750d, 3014, 3076, 3094, 3196, 3295, 3371, 3415, 3424, 3757, 3844, 3858, 4003, 4051, 4063, 4111, 4315, 4318G, 4378, 4426, 4540A, 4633, 4642A, 4708, 4808, 4813, 4834, 4939, 5143, 5490, 5508, 5688, 5844, 5856, 5889, 5913, 5949, 5953, 6024, 6087, 6099, 6144, 6189, 6234, 6246, 6366, 6384, 6453, 6504, 6522, 6585, 6621, 6699, 6726, 7024, 7226, 7424, 7442, 755…	15048, 15082, 15139, 15170, 15183, 15193, 15196, 15264.1C, 15961, 15983, 16005, 16027, 16061C, 16062, 16779, 16953, 16987, 17044, 17075, 17088, 17098, 17101, 17169.1C, 17864d, 17865d, 17866d	8120R
Hre_01	406	OK539050	US, Nebraska	1220	D2b	89, 129, 618, 1464C, 2281, 2729, 2742d, 2750d, 3014, 3076, 3094, 3196, 3295, 3371, 3415, 3424, 3757, 3844, 3858, 4003, 4051, 4063, 4111, 4315, 4318G, 4378, 4540A, 4633, 4642A, 4708, 4808, 4813, 4834, 4939, 5143, 5490, 5508, 5688, 5844, 5856, 5889, 5913, 5949, 5953, 6024, 6087, 6099, 6144, 6189, 6234, 6246, 6366, 6384, 6453, 6504, 6522, 6585, 6621, 6699, 6726, 7024, 7226, 7424, 7442, 7556A, 7697, …	14898d, 15048, 15078, 15082, 15139, 15170, 15183, 15193, 15264.1C, 15760, 15777, 15972, 15983, 16016, 16027, 16051, 16061C, 16062, 16744.1C, 16779, 16953, 16983, 16987, 17044, 17075, 17088, 17098, 17169.1C, 17665, 17682	15994R
Hre_12	407	OK539061	US, Nebraska	3554	D2b	89, 129, 618, 1464C, 2281, 2729, 2742d, 2750d, 3014, 3076, 3094, 3196, 3295, 3371, 3415, 3424, 3475, 3535C, 3757, 3844, 3858, 4003, 4051, 4063, 4111, 4315, 4318G, 4378, 4540A, 4633, 4642A, 4708, 4808, 4813, 4834, 4939, 5143, 5490, 5508, 5688, 5844, 5856, 5889, 5913, 5949, 5953, 6024, 6087, 6099, 6144, 6189, 6234, 6246, 6366, 6384, 6453, 6504, 6522, 6585, 6621, 6699, 6726, 7024, 7226, 7424, 7442, …	14965, 15048, 15082, 15139, 15170, 15183, 15193, 15264.1C, 15760, 15777, 16027, 16031G, 16051, 16061C, 16062, 16744.1C, 16779, 16870, 16953, 16987, 17044, 17075, 17088, 17098, 17169.1C, 17665, 17682, 17864d, 17865d, 17866d	.
Hre_13	408	OK539062	US, Nebraska	1705	D2c	89, 129, 618, 1464C, 2281, 2729, 2742d, 2750d, 2953, 3014, 3076, 3094, 3196, 3295, 3371, 3415, 3424, 3757, 3844, 3858, 4003, 4051, 4063, 4111, 4315, 4318G, 4378, 4540A, 4633, 4642A, 4708, 4808, 4813, 4834, 4939, 5143, 5508, 5688, 5844, 5856, 5889, 5913, 5949, 5953, 6024, 6087, 6099, 6144, 6189, 6234, 6246, 6366, 6384, 6444, 6453, 6504, 6522, 6585, 6621, 6699, 6726, 7024, 7226, 7424, 7442, 7556A, …	14899.2T, 15048, 15082, 15139, 15170, 15183, 15193, 15264.1C, 15280, 15777, 16061C, 16062, 16744.1C, 16779, 16953, 16987, 17044, 17075, 17088, 17098, 17169.1C, 17185, 17682, 17864d, 17865d, 17866d	.
Hre_14	409	OK539063	US, Nebraska	852	D2c	89, 129, 618, 1464C, 2281, 2729, 2742d, 2750d, 2953, 3014, 3076, 3094, 3196, 3295, 3371, 3415, 3424, 3757, 3844, 3858, 4003, 4051, 4063, 4111, 4315, 4318G, 4378, 4540A, 4633, 4642A, 4708, 4808, 4813, 4834, 4939, 5143, 5508, 5688, 5844, 5856, 5889, 5913, 5949, 5953, 6024, 6087, 6099, 6144, 6189, 6234, 6246, 6366, 6384, 6444, 6453, 6504, 6522, 6585, 6621, 6699, 6726, 7024, 7226, 7424, 7442, 7556A, …	14899.1T, 14899.2T, 15048, 15082, 15139, 15170, 15183, 15193, 15264.1C, 15280, 15777, 16061C, 16062, 16744.1C, 16779, 16953, 16987, 17044, 17075, 17088, 17098, 17169.1C, 17185, 17682, 17864d, 17865d, 17866d	.
Hre_06	410	OK539055	US, Nebraska	2852	D2c	89, 129, 618, 1464C, 2281, 2729, 2742d, 2750d, 3014, 3076, 3094, 3196, 3295, 3371, 3415, 3424, 3757, 3844, 3858, 4003, 4051, 4063, 4111, 4315, 4318G, 4378, 4540A, 4633, 4642A, 4708, 4808, 4813, 4834, 4939, 5143, 5490, 5508, 5688, 5844, 5856, 5889, 5913, 5949, 5953, 6024, 6087, 6099, 6144, 6189, 6234, 6246, 6366, 6384, 6453, 6504, 6522, 6585, 6621, 6699, 6726, 7024, 7226, 7424, 7442, 7556A, 7697, …	15048, 15078C, 15082, 15139, 15170, 15183, 15193, 15264.1C, 15777, 15962, 15984, 16006, 16028, 16061C, 16062, 16779, 16953, 16983C, 16987, 17044, 17075, 17088, 17098, 17168, 17682	.
Hre_09	411	OK539058	US, Nebraska	4510	D2	89, 129, 618, 1464C, 2281, 2729, 2742d, 2750d, 3014, 3076, 3094, 3109, 3196, 3211, 3295, 3371, 3415, 3424, 3757, 3844, 3858, 4003, 4051, 4063, 4111, 4315, 4318G, 4378, 4540A, 4633, 4642A, 4708, 4808, 4813, 4834, 4939, 5143, 5490, 5508, 5688, 5844, 5856, 5889, 5913, 5949, 5953, 6024, 6081, 6087, 6099, 6144, 6189, 6234, 6246, 6366, 6384, 6453, 6504, 6522, 6585, 6621, 6699, 6726, 7024, 7181, 7226, 7…	15048, 15082, 15139, 15170, 15183, 15193, 15264, 15777, 16061C, 16062, 16744.1C, 16779, 16953, 16987, 17044, 17075, 17088, 17098, 17169.1C, 17682,	.
